# Supplementary material for: Oral administration of Bifidobacterium breve improves anti-angiogenic drugs-derived oral mucosal wound healing impairment via upregulation of interleukin-10
Source: Int J Oral Sci. 2023 Dec 11;15:56. doi: 10.1038/s41368-023-00263-y (PMC10711028; doi:10.1038/s41368-023-00263-y)
Supplement: Supplementary file 2 — Supplementary Table 1 [file 41368_2023_263_MOESM2_ESM.xlsx]

## Sheet: Sheet1
	F	R
Runx2	GACTGTGGTTACCGTCATGGC	ACTTGGTTTTTCATAACAGCGGA
Opn	CACTCCAATCGTCCCTACAGT	CTGGAAACTCCTAGACTTTGACC
Lpl	GGGAGTTTGGCTCCAGAGTTT	TGTGTCTTCAGGGGTCCTTAG
Pparg	CTCCAAGAATACCAAAGTGCGA	GCCTGATGCTTTATCCCCACA
Il1b	TTCAGGCAGGCAGTATCACTC	GAAGGTCCACGGGAAAGACAC
Cxcl15	TGTTGAGCATGAAAAGCCTCTAT	AGGTCTCCCGAATTGGAAAGG
Tnfa	CAGGCGGTGCCTATGTCTC	CGATCACCCCGAAGTTCAGTAG
Actin	GTGACGTTGACATCCGTAAAGA	GCCGGACTCATCGTACTCC
Il10	CTTACTGACTGGCATGAGGATCA	GCAGCTCTAGGAGCATGTGG
