# Supplementary material for: Oral administration of Bifidobacterium breve improves anti-angiogenic drugs-derived oral mucosal wound healing impairment via upregulation of interleukin-10
Source: Int J Oral Sci. 2023 Dec 11;15:56. doi: 10.1038/s41368-023-00263-y (PMC10711028; doi:10.1038/s41368-023-00263-y)
Supplement: Supplementary file 3 — Raw data of mRNA sequencing [file 41368_2023_263_MOESM3_ESM.xlsx]

## Sheet: up_Sunitinib_vs_Control
Differentially expressed genes for: up_Sunitinib_vs_Control Fold Change cut-off: 2.00 P-value cut-off: 0.05 Column A: gene_id, the gene identifier. Column B ~ G: edgeR results for differentially expressed genes. Column H ~ S: counts of all samples of the gene. Column T ~ AE: normalized counts by edgeR. Column AE ~ AO: annotation of the genes.
	Sunitinib_vs_Control up regulated genes
	P-value, Fold change and Regulation						raw counts												Normalized counts												Annotations
gene_id	logFC	logCPM	F	PValue	FDR	regulation	Suni1	Suni2	Suni3	Suni4	Suni5	Suni6	Control1	Control2	Control3	Control4	Control5	Control6	Suni1	Suni2	Suni3	Suni4	Suni5	Suni6	Control1	Control2	Control3	Control4	Control5	Control6	gene_name	gene_biotype	GeneID	Synonyms	dbXrefs	description	Pathway	GO_CC	GO_MF	GO_BP
ENSMUSG00000034452	7.36749	0.628653	12.6227	0.00379224	0.205726	up	29	5	13	51	19	6	0	0	0	0	0	0	0.202067	-2.18806	-1.17184	0.568247	-0.2704	-1.97958	-3.94842	-3.94842	-3.94842	-3.94842	-3.94842	-3.94842	Slc24a1	protein_coding	214111	-	MGI:MGI:2384871|Ensembl:ENSMUSG00000034452	solute carrier family 24 (sodium/potassium/calcium exchanger), member 1	mmu04744(Phototransduction)	GO:0005887(integral component of plasma membrane)//GO:0031226(intrinsic component of plasma membrane)	GO:0008273(calcium, potassium:sodium antiporter activity)//GO:0030955(potassium ion binding)//GO:0005509(calcium ion binding)//GO:0005262(calcium channel activity)//GO:0031402(sodium ion binding)	GO:0070588(calcium ion transmembrane transport)//GO:0006874(cellular calcium ion homeostasis)
ENSMUSG00000042240	7.07591	-0.13336	9.08157	0.0102682	0.271345	up	56	1	1	22	7	7	0	0	0	0	0	0	1.11173	-3.3852	-3.41219	-0.56397	-1.52964	-1.81082	-3.94842	-3.94842	-3.94842	-3.94842	-3.94842	-3.94842	Crybb2	protein_coding	12961	Cryb-2	MGI:MGI:88519|Ensembl:ENSMUSG00000042240|Vega:OTTMUSG00000021314	crystallin, beta B2			GO:0005212(structural constituent of eye lens)//GO:0042802(identical protein binding)//GO:0042803(protein homodimerization activity)	GO:0043010(camera-type eye development)//GO:0007601(visual perception)
ENSMUSG00000041817	6.55557	-1.34265	10.3508	0.00614592	0.234209	up	48	1	0	8	4	2	0	0	0	0	0	0	0.896528	-3.3852	-3.94842	-1.79988	-2.14763	-2.96911	-3.94842	-3.94842	-3.94842	-3.94842	-3.94842	-3.94842	Fam169a	protein_coding	320557	B230112C05Rik|SLAP75	MGI:MGI:2444268|Ensembl:ENSMUSG00000041817	family with sequence similarity 169, member A		GO:0005634(nucleus)//GO:0005575(cellular_component)//GO:0016020(membrane)	GO:0003674(molecular_function)	GO:0008150(biological_process)
ENSMUSG00000040632	6.47212	-1.44558	12.0381	0.00371323	0.204713	up	26	4	1	0	12	17	0	0	0	0	0	0	0.0538684	-2.40727	-3.41219	-3.94842	-0.869069	-0.73774	-3.94842	-3.94842	-3.94842	-3.94842	-3.94842	-3.94842	Nrl	protein_coding	18185	D14H14S46E	MGI:MGI:102567|Ensembl:ENSMUSG00000040632	neural retina leucine zipper gene		GO:0005634(nucleus)	GO:0003700(transcription factor activity, sequence-specific DNA binding)//GO:0043565(sequence-specific DNA binding)//GO:0000978(RNA polymerase II core promoter proximal region sequence-specific DNA binding)//GO:0043522(leucine zipper domain binding)//GO:0001228(transcriptional activator activity, RNA polymerase II transcription regulatory region sequence-specific binding)//GO:0001077(transcriptio…	GO:0045872(positive regulation of rhodopsin gene expression)//GO:0006351(transcription, DNA-templated)//GO:0007275(multicellular organism development)//GO:0045944(positive regulation of transcription from RNA polymerase II promoter)//GO:0046548(retinal rod cell development)//GO:0006355(regulation of transcription, DNA-templated)//GO:0007468(regulation of rhodopsin gene expression)
ENSMUSG00000041534	6.46254	1.78804	9.43908	0.00722343	0.247138	up	73	0	15	51	28	79	0	0	1	0	0	1	1.48409	-3.94842	-0.993742	0.568247	0.252335	1.35078	-3.94842	-3.94842	-3.2744	-3.94842	-3.94842	-3.40009	Rbp3	protein_coding	19661	Irbp|Rbp-3	MGI:MGI:97878|Ensembl:ENSMUSG00000041534	retinol binding protein 3, interstitial		GO:0005578(proteinaceous extracellular matrix)//GO:1903561(extracellular vesicle)//GO:0033165(interphotoreceptor matrix)//GO:0005576(extracellular region)//GO:0005615(extracellular space)	GO:0008236(serine-type peptidase activity)//GO:0019841(retinol binding)//GO:0016918(retinal binding)//GO:0005501(retinoid binding)	GO:0006508(proteolysis)//GO:0006810(transport)//GO:0007601(visual perception)
ENSMUSG00000031450	6.44499	0.786801	10.4662	0.00483876	0.214782	up	62	6	12	23	14	34	0	1	0	0	0	0	1.25438	-1.99781	-1.26988	-0.505859	-0.671268	0.182159	-3.94842	-3.31331	-3.94842	-3.94842	-3.94842	-3.94842	Grk1	protein_coding	24013	Gprk1|Rhok|Rk	MGI:MGI:1345146|Ensembl:ENSMUSG00000031450	G protein-coupled receptor kinase 1	mmu04062(Chemokine signaling pathway)//mmu04144(Endocytosis)//mmu04744(Phototransduction)	GO:0016020(membrane)//GO:0001750(photoreceptor outer segment)	GO:0004674(protein serine/threonine kinase activity)//GO:0004672(protein kinase activity)//GO:0000166(nucleotide binding)//GO:0016301(kinase activity)//GO:0004703(G-protein coupled receptor kinase activity)//GO:0050254(rhodopsin kinase activity)//GO:0005524(ATP binding)//GO:0016740(transferase activity)	GO:0042327(positive regulation of phosphorylation)//GO:0016310(phosphorylation)//GO:0006468(protein phosphorylation)//GO:0022400(regulation of rhodopsin mediated signaling pathway)//GO:0060060(post-embryonic retina morphogenesis in camera-type eye)//GO:0009416(response to light stimulus)//GO:0046777(protein autophosphorylation)//GO:0008594(photoreceptor cell morphogenesis)//GO:0007601(visual perc…
ENSMUSG00000006007	6.37969	-0.917591	7.54772	0.0162262	0.308549	up	24	1	0	8	12	12	0	0	0	0	0	0	-0.0541261	-3.3852	-3.94842	-1.79988	-0.869069	-1.17673	-3.94842	-3.94842	-3.94842	-3.94842	-3.94842	-3.94842	Pdc	protein_coding	20028	Rpr-1|Rpr1	MGI:MGI:98090|Ensembl:ENSMUSG00000006007|Vega:OTTMUSG00000049379	phosducin		GO:0005929(cilium)//GO:0042995(cell projection)//GO:0001750(photoreceptor outer segment)//GO:0005829(cytosol)//GO:0005634(nucleus)//GO:0005737(cytoplasm)	GO:0008479(queuine tRNA-ribosyltransferase activity)	GO:0008616(queuosine biosynthetic process)//GO:0007601(visual perception)//GO:0050896(response to stimulus)
ENSMUSG00000031189	6.33333	-2.14206	16.5399	0.00113557	0.155593	up	22	1	12	5	7	10	0	0	0	0	0	0	-0.170864	-3.3852	-1.26988	-2.29485	-1.52964	-1.39812	-3.94842	-3.94842	-3.94842	-3.94842	-3.94842	-3.94842	Aff2	protein_coding	14266	FMR2P|Fmr2|Ox19|Oxh	MGI:MGI:1202294|Ensembl:ENSMUSG00000031189|Vega:OTTMUSG00000017765	AF4/FMR2 family, member 2		GO:0005634(nucleus)//GO:0016607(nuclear speck)	GO:0002151(G-quadruplex RNA binding)//GO:0003723(RNA binding)	GO:0006397(mRNA processing)//GO:0008380(RNA splicing)//GO:0007611(learning or memory)//GO:0043484(regulation of RNA splicing)
ENSMUSG00000096537	6.32884	-2.00653	6.96956	0.019432	0.320129	up	3	17	0	46	0	0	0	0	0	0	0	0	-2.49756	-0.759609	-3.94842	0.426219	-3.94842	-3.94842	-3.94842	-3.94842	-3.94842	-3.94842	-3.94842	-3.94842	1190003K10Rik	protein_coding	68880	-	MGI:MGI:1916130|Ensembl:ENSMUSG00000096537	RIKEN cDNA 1190003K10 gene		GO:0005575(cellular_component)	GO:0003674(molecular_function)	GO:0008150(biological_process)
ENSMUSG00000023978	6.2036	1.24165	8.12699	0.011295	0.278788	up	53	2	0	45	14	16	1	0	0	0	0	0	1.03474	-2.98116	-3.94842	0.396054	-0.671268	-0.815496	-3.25833	-3.94842	-3.94842	-3.94842	-3.94842	-3.94842	Prph2	protein_coding	19133	AOFMD|AVMD|Nmf193|PRPH|RP7|Rd-2|Rd2|Rds|Tspan22|rds	MGI:MGI:102791|Ensembl:ENSMUSG00000023978|Vega:OTTMUSG00000034269	peripherin 2		GO:0016020(membrane)//GO:0016021(integral component of membrane)//GO:0005887(integral component of plasma membrane)//GO:0001750(photoreceptor outer segment)		GO:0007601(visual perception)//GO:0060041(retina development in camera-type eye)//GO:0007155(cell adhesion)//GO:0007166(cell surface receptor signaling pathway)
ENSMUSG00000053914	5.82966	-2.21004	12.8911	0.00291805	0.195458	up	4	1	8	11	16	0	0	0	0	0	0	0	-2.22089	-3.3852	-1.74635	-1.43204	-0.497347	-3.94842	-3.94842	-3.94842	-3.94842	-3.94842	-3.94842	-3.94842	Kdm4d	protein_coding	244694	4932416A15|Jmjd2d	MGI:MGI:3606484|Ensembl:ENSMUSG00000053914|Vega:OTTMUSG00000021069	lysine (K)-specific demethylase 4D		GO:0005721(pericentric heterochromatin)//GO:0005634(nucleus)//GO:0035861(site of double-strand break)//GO:0072562(blood microparticle)	GO:0000907(sulfonate dioxygenase activity)//GO:0052634(C-19 gibberellin 2-beta-dioxygenase activity)//GO:0031490(chromatin DNA binding)//GO:0043734(DNA-N1-methyladenine dioxygenase activity)//GO:0019798(procollagen-proline dioxygenase activity)//GO:0032452(histone demethylase activity)//GO:0032454(histone demethylase activity (H3-K9 specific))//GO:0052635(C-20 gibberellin 2-beta-dioxygenase activ…	GO:0055114(oxidation-reduction process)//GO:0006974(cellular response to DNA damage stimulus)//GO:0016568(chromatin modification)//GO:1900113(negative regulation of histone H3-K9 trimethylation)//GO:0033169(histone H3-K9 demethylation)//GO:0006351(transcription, DNA-templated)//GO:0000724(double-strand break repair via homologous recombination)//GO:2001034(positive regulation of double-strand bre…
ENSMUSG00000033156	5.82478	0.0857998	12.1199	0.00268802	0.194107	up	419	8	2	37	0	22	0	0	0	0	0	9	3.97722	-1.67923	-3.02216	0.128928	-3.94842	-0.401631	-3.94842	-3.94842	-3.94842	-3.94842	-3.94842	-1.58063	Cst10	protein_coding	58214	DD72	MGI:MGI:1930004|Ensembl:ENSMUSG00000033156|Vega:OTTMUSG00000015751	cystatin 10 (chondrocytes)		GO:0070062(extracellular exosome)//GO:0005576(extracellular region)//GO:0005829(cytosol)	GO:0004869(cysteine-type endopeptidase inhibitor activity)	GO:0048469(cell maturation)//GO:0002062(chondrocyte differentiation)
ENSMUSG00000059113	5.81686	-2.82896	7.32328	0.0238732	0.340181	up	0	0	35	0	8	0	0	0	0	0	0	0	-3.94842	-3.94842	0.118189	-3.94842	-1.37112	-3.94842	-3.94842	-3.94842	-3.94842	-3.94842	-3.94842	-3.94842	Gm10061	protein_coding	100040281	ENSMUSG00000059113	MGI:MGI:3642175	predicted gene 10061		GO:0005575(cellular_component)	GO:0003674(molecular_function)	GO:0008150(biological_process)
ENSMUSG00000022025	5.70237	-1.04611	7.31776	0.0171695	0.309761	up	9	15	3	0	9	0	0	0	0	0	0	0	-1.3159	-0.919239	-2.71544	-3.94842	-1.2283	-3.94842	-3.94842	-3.94842	-3.94842	-3.94842	-3.94842	-3.94842	Lect1	protein_coding	16840	Bricd3|ChM-I	MGI:MGI:1341171|Ensembl:ENSMUSG00000022025|Vega:OTTMUSG00000035201	leukocyte cell derived chemotaxin 1		GO:0005578(proteinaceous extracellular matrix)//GO:0016020(membrane)//GO:0016021(integral component of membrane)//GO:0005576(extracellular region)		GO:0051216(cartilage development)//GO:0030948(negative regulation of vascular endothelial growth factor receptor signaling pathway)//GO:0001886(endothelial cell morphogenesis)//GO:0030154(cell differentiation)//GO:0001937(negative regulation of endothelial cell proliferation)//GO:0007275(multicellular organism development)//GO:0045778(positive regulation of ossification)//GO:0016525(negative regu…
ENSMUSG00000064156	5.59425	-3.00499	5.82642	0.0386664	0.398322	up	31	0	0	0	0	0	0	0	0	0	0	0	0.293031	-3.94842	-3.94842	-3.94842	-3.94842	-3.94842	-3.94842	-3.94842	-3.94842	-3.94842	-3.94842	-3.94842	Prol1	protein_coding	17830	Muc10	MGI:MGI:107496|Ensembl:ENSMUSG00000064156|Vega:OTTMUSG00000055383	proline rich, lacrimal 1		GO:0016020(membrane)//GO:0005886(plasma membrane)	GO:0005515(protein binding)
ENSMUSG00000018865	5.57669	-2.74318	8.23543	0.0122728	0.28015	up	0	8	14	0	12	0	0	0	0	0	0	0	-3.94842	-1.67923	-1.08005	-3.94842	-0.869069	-3.94842	-3.94842	-3.94842	-3.94842	-3.94842	-3.94842	-3.94842	Sult4a1	protein_coding	29859	2400007A17Rik|AI853543|BR-STL-1|ST4A1|Sultx3	MGI:MGI:1888971|Ensembl:ENSMUSG00000018865	sulfotransferase family 4A, member 1		GO:0005737(cytoplasm)	GO:0001517(N-acetylglucosamine 6-O-sulfotransferase activity)//GO:0019111(phenanthrol sulfotransferase activity)//GO:0050694(galactose 3-O-sulfotransferase activity)//GO:0051922(cholesterol sulfotransferase activity)//GO:0034930(1-hydroxypyrene sulfotransferase activity)//GO:0050698(proteoglycan sulfotransferase activity)//GO:0018721(trans-9R,10R-dihydrodiolphenanthrene sulfotransferase activity)…	GO:0006629(lipid metabolic process)//GO:0006790(sulfur compound metabolic process)//GO:0008202(steroid metabolic process)
ENSMUSG00000034701	5.56771	-1.34267	7.26444	0.0173146	0.31073	up	0	0	7	29	1	2	0	0	0	0	0	0	-3.94842	-3.94842	-1.89489	-0.199159	-3.25151	-2.96911	-3.94842	-3.94842	-3.94842	-3.94842	-3.94842	-3.94842	Neurod1	protein_coding	18012	BETA2|BHF-1|Neurod|bHLHa3	MGI:MGI:1339708|Ensembl:ENSMUSG00000034701|Vega:OTTMUSG00000013310	neurogenic differentiation 1	mmu04950(Maturity onset diabetes of the young)	GO:0005622(intracellular)//GO:0005634(nucleus)//GO:0090575(RNA polymerase II transcription factor complex)//GO:0005737(cytoplasm)	GO:0000978(RNA polymerase II core promoter proximal region sequence-specific DNA binding)//GO:0001102(RNA polymerase II activating transcription factor binding)//GO:0001105(RNA polymerase II transcription coactivator activity)//GO:0003700(transcription factor activity, sequence-specific DNA binding)//GO:0043565(sequence-specific DNA binding)//GO:0003682(chromatin binding)//GO:0070888(E-box bindin…	GO:0030073(insulin secretion)//GO:0031018(endocrine pancreas development)//GO:0042593(glucose homeostasis)//GO:0048562(embryonic organ morphogenesis)//GO:0003329(pancreatic PP cell fate commitment)//GO:0023019(signal transduction involved in regulation of gene expression)//GO:0045893(positive regulation of transcription, DNA-templated)//GO:2000679(positive regulation of transcription regulatory r…
ENSMUSG00000054191	5.4303	-3.0457	10.7495	0.00938197	0.268276	up	14	2	0	9	0	6	0	0	0	0	0	0	-0.764044	-2.98116	-3.94842	-1.66657	-3.94842	-1.97958	-3.94842	-3.94842	-3.94842	-3.94842	-3.94842	-3.94842	Klf1	protein_coding	16596	Eklf|Nan	MGI:MGI:1342771|Ensembl:ENSMUSG00000054191	Kruppel-like factor 1 (erythroid)		GO:0005634(nucleus)//GO:0000790(nuclear chromatin)	GO:0003676(nucleic acid binding)//GO:0019904(protein domain specific binding)//GO:0044212(transcription regulatory region DNA binding)//GO:0033613(activating transcription factor binding)//GO:0046872(metal ion binding)//GO:0003677(DNA binding)//GO:0000987(core promoter proximal region sequence-specific DNA binding)	GO:0035162(embryonic hemopoiesis)//GO:0030218(erythrocyte differentiation)//GO:0006338(chromatin remodeling)//GO:0001889(liver development)//GO:0006351(transcription, DNA-templated)//GO:0001701(in utero embryonic development)//GO:0045944(positive regulation of transcription from RNA polymerase II promoter)//GO:0048821(erythrocyte development)//GO:0043249(erythrocyte maturation)//GO:0006355(regula…
ENSMUSG00000025576	5.42438	-3.02421	7.88115	0.0202113	0.325031	up	0	0	1	6	0	26	0	0	0	0	0	0	-3.94842	-3.94842	-3.41219	-2.11034	-3.94842	-0.179741	-3.94842	-3.94842	-3.94842	-3.94842	-3.94842	-3.94842	Rbfox3	protein_coding	52897	Fox-3|Hrnbp3|NeuN|Neuna60	MGI:MGI:106368|Ensembl:ENSMUSG00000025576|Vega:OTTMUSG00000003975	RNA binding protein, fox-1 homolog (C. elegans) 3		GO:0043204(perikaryon)//GO:0097458(neuron part)//GO:0005622(intracellular)//GO:0005634(nucleus)//GO:0005737(cytoplasm)//GO:0043025(neuronal cell body)	GO:0003676(nucleic acid binding)//GO:0003723(RNA binding)//GO:0003729(mRNA binding)//GO:0000166(nucleotide binding)//GO:0005515(protein binding)//GO:0003677(DNA binding)	GO:0006397(mRNA processing)//GO:0043484(regulation of RNA splicing)//GO:0008380(RNA splicing)//GO:0000381(regulation of alternative mRNA splicing, via spliceosome)
ENSMUSG00000027869	5.41538	-2.27047	8.32211	0.011912	0.278788	up	0	0	60	0	19	0	0	0	0	0	1	0	-3.94842	-3.94842	0.859468	-3.94842	-0.2704	-3.94842	-3.94842	-3.94842	-3.94842	-3.94842	-3.30582	-3.94842	Hsd3b6	protein_coding	15497	D19210	MGI:MGI:109598|Ensembl:ENSMUSG00000027869|Vega:OTTMUSG00000006781	hydroxy-delta-5-steroid dehydrogenase, 3 beta- and steroid delta-isomerase 6	mmu00140(Steroid hormone biosynthesis)//mmu01100(Metabolic pathways)//mmu04913(Ovarian steroidogenesis)//mmu04925(Aldosterone synthesis and secretion)	GO:0005743(mitochondrial inner membrane)//GO:0016020(membrane)//GO:0016021(integral component of membrane)//GO:0005739(mitochondrion)//GO:0005783(endoplasmic reticulum)//GO:0005758(mitochondrial intermembrane space)	GO:0032442(phenylcoumaran benzylic ether reductase activity)//GO:0034840(3-hydroxymenthone dehydrogenase activity)//GO:0016853(isomerase activity)//GO:0018453(2-hydroxytetrahydrofuran dehydrogenase activity)//GO:0016229(steroid dehydrogenase activity)//GO:0004448(isocitrate dehydrogenase activity)//GO:0019152(acetoin dehydrogenase activity)//GO:0018451(epoxide dehydrogenase activity)//GO:0043713(…	GO:0055114(oxidation-reduction process)//GO:0006694(steroid biosynthetic process)//GO:0008152(metabolic process)
ENSMUSG00000022829	5.37506	-2.66047	6.51496	0.0228906	0.33553	up	14	0	12	4	0	0	0	0	0	0	0	0	-0.764044	-3.94842	-1.26988	-2.50646	-3.94842	-3.94842	-3.94842	-3.94842	-3.94842	-3.94842	-3.94842	-3.94842	Stxbp5l	protein_coding	207227	9430094L02|A830015P08Rik|LLGL4|T2dm1|t2md1|tomosyn-2	MGI:MGI:2443815|Ensembl:ENSMUSG00000022829|Vega:OTTMUSG00000024758	syntaxin binding protein 5-like		GO:0005886(plasma membrane)//GO:0016020(membrane)//GO:0031201(SNARE complex)//GO:0016021(integral component of membrane)//GO:0005737(cytoplasm)//GO:0030141(secretory granule)	GO:0005096(GTPase activator activity)//GO:0017137(Rab GTPase binding)//GO:0019905(syntaxin binding)	GO:0050714(positive regulation of protein secretion)//GO:0017157(regulation of exocytosis)//GO:0046676(negative regulation of insulin secretion)//GO:0006887(exocytosis)//GO:0042593(glucose homeostasis)//GO:0016192(vesicle-mediated transport)//GO:0006810(transport)//GO:0015031(protein transport)
ENSMUSG00000066512	5.34564	-3.06738	6.97304	0.0265953	0.355314	up	0	0	0	23	8	0	0	0	0	0	0	0	-3.94842	-3.94842	-3.94842	-0.505859	-1.37112	-3.94842	-3.94842	-3.94842	-3.94842	-3.94842	-3.94842	-3.94842	Klk1b5	protein_coding	16622	Klk5|kallikrein|mGK-5	MGI:MGI:892020|Ensembl:ENSMUSG00000066512|Vega:OTTMUSG00000027272	kallikrein 1-related peptidase b5	mmu04614(Renin-angiotensin system)//mmu04961(Endocrine and other factor-regulated calcium reabsorption)	GO:0043234(protein complex)//GO:0005634(nucleus)//GO:0005615(extracellular space)//GO:0070062(extracellular exosome)	GO:0008233(peptidase activity)//GO:0004175(endopeptidase activity)//GO:0004252(serine-type endopeptidase activity)//GO:0008236(serine-type peptidase activity)//GO:0016811(hydrolase activity, acting on carbon-nitrogen (but not peptide) bonds, in linear amides)//GO:0016787(hydrolase activity)	GO:0006508(proteolysis)
ENSMUSG00000048377	5.31431	-1.67969	7.72307	0.0146825	0.300369	up	1	17	7	6	0	0	0	0	0	0	0	0	-3.29041	-0.759609	-1.89489	-2.11034	-3.94842	-3.94842	-3.94842	-3.94842	-3.94842	-3.94842	-3.94842	-3.94842	Foxi2	protein_coding	270004	B130055A05Rik	MGI:MGI:3028075|Ensembl:ENSMUSG00000048377	forkhead box I2		GO:0005634(nucleus)	GO:0000981(RNA polymerase II transcription factor activity, sequence-specific DNA binding)//GO:0003677(DNA binding)//GO:0043565(sequence-specific DNA binding)//GO:0003700(transcription factor activity, sequence-specific DNA binding)	GO:0006351(transcription, DNA-templated)//GO:0006355(regulation of transcription, DNA-templated)
ENSMUSG00000028222	5.23444	-2.87896	9.49263	0.00806535	0.254017	up	2	5	0	3	1	17	0	0	0	0	0	0	-2.84019	-2.18806	-3.94842	-2.75454	-3.25151	-0.73774	-3.94842	-3.94842	-3.94842	-3.94842	-3.94842	-3.94842	Calb1	protein_coding	12307	Brain-2|CB|Calb|Calb-1	MGI:MGI:88248|Ensembl:ENSMUSG00000028222|Vega:OTTMUSG00000004637	calbindin 1	mmu04961(Endocrine and other factor-regulated calcium reabsorption)	GO:0070062(extracellular exosome)//GO:0043195(terminal bouton)//GO:0043005(neuron projection)//GO:0030425(dendrite)//GO:0030424(axon)//GO:0005829(cytosol)//GO:0045202(synapse)//GO:0005622(intracellular)//GO:0044297(cell body)//GO:0005634(nucleus)//GO:0005737(cytoplasm)//GO:0043025(neuronal cell body)	GO:0008270(zinc ion binding)//GO:0005499(vitamin D binding)//GO:0005509(calcium ion binding)//GO:0046872(metal ion binding)	GO:0007616(long-term memory)//GO:0071310(cellular response to organic substance)//GO:0055074(calcium ion homeostasis)//GO:0007614(short-term memory)//GO:0007626(locomotory behavior)//GO:0048167(regulation of synaptic plasticity)//GO:0051480(regulation of cytosolic calcium ion concentration)
ENSMUSG00000030236	5.22258	-3.10522	10.9523	0.00511283	0.221352	up	9	5	0	14	0	0	0	0	0	0	0	0	-1.3159	-2.18806	-3.94842	-1.13919	-3.94842	-3.94842	-3.94842	-3.94842	-3.94842	-3.94842	-3.94842	-3.94842	Slco1b2	protein_coding	28253	7330442B20Rik|OATP-C|OATP2|Oatp1b2|Oatp4|Slc21a10|Slc21a6|lst-1|mlst-1	MGI:MGI:1351899|Ensembl:ENSMUSG00000030236|Vega:OTTMUSG00000025596	solute carrier organic anion transporter family, member 1b2	mmu04976(Bile secretion)	GO:0016323(basolateral plasma membrane)//GO:0016020(membrane)//GO:0005886(plasma membrane)//GO:0005887(integral component of plasma membrane)//GO:0016021(integral component of membrane)	GO:0015238(drug transmembrane transporter activity)//GO:0015125(bile acid transmembrane transporter activity)//GO:0015347(sodium-independent organic anion transmembrane transporter activity)//GO:0005215(transporter activity)//GO:0015198(oligopeptide transporter activity)//GO:0008514(organic anion transmembrane transporter activity)	GO:0043252(sodium-independent organic anion transport)//GO:0006857(oligopeptide transport)//GO:0008206(bile acid metabolic process)//GO:0015721(bile acid and bile salt transport)//GO:0006810(transport)//GO:0015893(drug transport)//GO:0006811(ion transport)
ENSMUSG00000048766	5.16223	-3.12012	8.8581	0.00993497	0.270786	up	0	0	18	0	8	0	0	0	0	0	0	0	-3.94842	-3.94842	-0.762061	-3.94842	-1.37112	-3.94842	-3.94842	-3.94842	-3.94842	-3.94842	-3.94842	-3.94842	Skint10	protein_coding	230613	A030001H23Rik|Gm570	MGI:MGI:2685416|Ensembl:ENSMUSG00000048766|Vega:OTTMUSG00000008539	selection and upkeep of intraepithelial T cells 10		GO:0016020(membrane)//GO:0016021(integral component of membrane)//GO:0005575(cellular_component)	GO:0003674(molecular_function)	GO:0008150(biological_process)
ENSMUSG00000094355	5.16115	-2.94414	7.2593	0.017347	0.31073	up	21	0	1	0	1	0	0	0	0	0	0	0	-0.232977	-3.94842	-3.41219	-3.94842	-3.25151	-3.94842	-3.94842	-3.94842	-3.94842	-3.94842	-3.94842	-3.94842	Gm13283	protein_coding	545645	EG545645|OTTMUSG00000011280	MGI:MGI:3649573|Ensembl:ENSMUSG00000100505|Vega:OTTMUSG00000011280	predicted gene 13283		GO:0005615(extracellular space)	GO:0005132(type I interferon receptor binding)//GO:0005125(cytokine activity)	GO:0042100(B cell proliferation)//GO:0045087(innate immune response)//GO:0033141(positive regulation of peptidyl-serine phosphorylation of STAT protein)//GO:0006959(humoral immune response)//GO:0002286(T cell activation involved in immune response)//GO:0019221(cytokine-mediated signaling pathway)//GO:0002323(natural killer cell activation involved in immune response)//GO:0002250(adaptive immune r…
ENSMUSG00000048540	5.16101	-3.20042	6.10393	0.0352079	0.387694	up	22	0	0	0	0	1	0	0	0	0	0	0	-0.170864	-3.94842	-3.94842	-3.94842	-3.94842	-3.37722	-3.94842	-3.94842	-3.94842	-3.94842	-3.94842	-3.94842	Nhlh2	protein_coding	18072	6230401I09Rik|Hen2|NSCL2|Nscl-2|bHLHa34	MGI:MGI:97324|Ensembl:ENSMUSG00000048540|Vega:OTTMUSG00000054680	nescient helix loop helix 2		GO:0005634(nucleus)	GO:0001102(RNA polymerase II activating transcription factor binding)//GO:0000981(RNA polymerase II transcription factor activity, sequence-specific DNA binding)//GO:0000977(RNA polymerase II regulatory region sequence-specific DNA binding)//GO:0046983(protein dimerization activity)//GO:0005515(protein binding)//GO:0003677(DNA binding)	GO:0006351(transcription, DNA-templated)//GO:0030154(cell differentiation)//GO:0007617(mating behavior)//GO:0007275(multicellular organism development)//GO:0042698(ovulation cycle)//GO:0006355(regulation of transcription, DNA-templated)
ENSMUSG00000074517	5.16088	-2.86489	9.70083	0.00754282	0.250374	up	2	8	7	0	0	10	0	0	0	0	0	0	-2.84019	-1.67923	-1.89489	-3.94842	-3.94842	-1.39812	-3.94842	-3.94842	-3.94842	-3.94842	-3.94842	-3.94842	Gm10710	protein_coding	100038599	ENSMUSG00000074517	MGI:MGI:3642896|Ensembl:ENSMUSG00000074517	predicted gene 10710		GO:0005575(cellular_component)	GO:0003674(molecular_function)	GO:0008150(biological_process)
ENSMUSG00000045942	5.14318	-2.97948	7.90866	0.0137514	0.293437	up	4	0	4	0	0	18	0	0	0	0	0	0	-2.22089	-3.94842	-2.46264	-3.94842	-3.94842	-0.663962	-3.94842	-3.94842	-3.94842	-3.94842	-3.94842	-3.94842	BC049762	protein_coding	193286	4930503F14	MGI:MGI:3039622|Ensembl:ENSMUSG00000045942|Vega:OTTMUSG00000005599	cDNA sequence BC049762		GO:0005575(cellular_component)	GO:0003674(molecular_function)	GO:0008150(biological_process)
ENSMUSG00000024519	5.13703	-2.60183	6.32979	0.024574	0.343286	up	18	0	0	0	1	4	0	0	0	0	0	0	-0.43718	-3.94842	-3.94842	-3.94842	-3.25151	-2.39112	-3.94842	-3.94842	-3.94842	-3.94842	-3.94842	-3.94842	Cplx4	protein_coding	225644	A930004D23Rik|CPXIV|Gm957	MGI:MGI:2685803|Ensembl:ENSMUSG00000024519	complexin 4	mmu04721(Synaptic vesicle cycle)	GO:0045202(synapse)//GO:0016020(membrane)//GO:0005886(plasma membrane)//GO:0030054(cell junction)	GO:0000149(SNARE binding)//GO:0019905(syntaxin binding)	GO:0006810(transport)//GO:0006887(exocytosis)//GO:0006836(neurotransmitter transport)//GO:0046928(regulation of neurotransmitter secretion)
ENSMUSG00000041578	5.12476	-1.38344	6.41356	0.0237952	0.339958	up	2	8	0	0	12	1	0	0	0	0	0	0	-2.84019	-1.67923	-3.94842	-3.94842	-0.869069	-3.37722	-3.94842	-3.94842	-3.94842	-3.94842	-3.94842	-3.94842	Crx	protein_coding	12951	Crx1	MGI:MGI:1194883|Ensembl:ENSMUSG00000041578|Vega:OTTMUSG00000029352	cone-rod homeobox		GO:0005667(transcription factor complex)//GO:0005634(nucleus)	GO:0000978(RNA polymerase II core promoter proximal region sequence-specific DNA binding)//GO:0003700(transcription factor activity, sequence-specific DNA binding)//GO:0035257(nuclear hormone receptor binding)//GO:0003682(chromatin binding)//GO:0000977(RNA polymerase II regulatory region sequence-specific DNA binding)//GO:0043522(leucine zipper domain binding)//GO:0043565(sequence-specific DNA bi…	GO:0060041(retina development in camera-type eye)//GO:0006351(transcription, DNA-templated)//GO:0030154(cell differentiation)//GO:0050896(response to stimulus)//GO:0007275(multicellular organism development)//GO:0007601(visual perception)//GO:0007399(nervous system development)//GO:0007623(circadian rhythm)//GO:0006355(regulation of transcription, DNA-templated)//GO:0045944(positive regulation of…
ENSMUSG00000054134	5.11902	-2.78132	7.52726	0.0157451	0.306709	up	5	10	11	0	0	0	0	0	0	0	0	0	-1.98883	-1.41844	-1.37507	-3.94842	-3.94842	-3.94842	-3.94842	-3.94842	-3.94842	-3.94842	-3.94842	-3.94842	Umodl1	protein_coding	52020	D17Ertd488e	MGI:MGI:1929785|Ensembl:ENSMUSG00000054134	uromodulin-like 1		GO:0009897(external side of plasma membrane)//GO:0005576(extracellular region)//GO:0016020(membrane)//GO:0005886(plasma membrane)//GO:0016021(integral component of membrane)//GO:0005615(extracellular space)	GO:0030414(peptidase inhibitor activity)//GO:0005509(calcium ion binding)	GO:0060612(adipose tissue development)//GO:0007338(single fertilization)//GO:2000354(regulation of ovarian follicle development)//GO:0097211(cellular response to gonadotropin-releasing hormone)//GO:0010468(regulation of gene expression)//GO:0048609(multicellular organismal reproductive process)//GO:0042981(regulation of apoptotic process)
ENSMUSG00000029819	5.11638	-3.00959	10.9737	0.00507987	0.220649	up	0	3	6	6	0	12	0	0	0	0	0	0	-3.94842	-2.66586	-2.06049	-2.11034	-3.94842	-1.17673	-3.94842	-3.94842	-3.94842	-3.94842	-3.94842	-3.94842	Npy	protein_coding	109648	0710005A05Rik	MGI:MGI:97374|Ensembl:ENSMUSG00000029819|Vega:OTTMUSG00000034262	neuropeptide Y	mmu04024(cAMP signaling pathway)//mmu04920(Adipocytokine signaling pathway)//mmu04923(Regulation of lipolysis in adipocytes)//mmu05034(Alcoholism)	GO:0005576(extracellular region)//GO:0043204(perikaryon)//GO:0043005(neuron projection)//GO:0048471(perinuclear region of cytoplasm)//GO:0005794(Golgi apparatus)//GO:0005615(extracellular space)//GO:0005737(cytoplasm)//GO:0043195(terminal bouton)	GO:0001664(G-protein coupled receptor binding)//GO:0031841(neuropeptide Y receptor binding)//GO:0005179(hormone activity)//GO:0005184(neuropeptide hormone activity)	GO:0007267(cell-cell signaling)//GO:0007586(digestion)//GO:0008217(regulation of blood pressure)//GO:0007631(feeding behavior)//GO:0007218(neuropeptide signaling pathway)//GO:0032098(regulation of appetite)
ENSMUSG00000096629	5.10585	-3.03489	9.94292	0.00698361	0.243364	up	0	7	11	4	4	0	0	0	0	0	0	0	-3.94842	-1.82974	-1.37507	-2.50646	-2.14763	-3.94842	-3.94842	-3.94842	-3.94842	-3.94842	-3.94842	-3.94842	Gm3383	protein_coding	100041515	ENSMUSG00000079376	MGI:MGI:3781561|Ensembl:ENSMUSG00000096629|Vega:OTTMUSG00000036262	predicted gene 3383
ENSMUSG00000029195	5.09799	-3.16534	16.2237	0.00122624	0.16055	up	3	4	7	6	5	0	0	0	0	0	0	0	-2.49756	-2.40727	-1.89489	-2.11034	-1.91099	-3.94842	-3.94842	-3.94842	-3.94842	-3.94842	-3.94842	-3.94842	Klb	protein_coding	83379	AV071179|betaKlotho	MGI:MGI:1932466|Ensembl:ENSMUSG00000029195|Vega:OTTMUSG00000028376	klotho beta		GO:0016020(membrane)//GO:0005886(plasma membrane)//GO:0005887(integral component of plasma membrane)//GO:0016021(integral component of membrane)	GO:0004871(signal transducer activity)//GO:0004553(hydrolase activity, hydrolyzing O-glycosyl compounds)//GO:0017134(fibroblast growth factor binding)//GO:0005104(fibroblast growth factor receptor binding)	GO:1901657(glycosyl compound metabolic process)//GO:0005975(carbohydrate metabolic process)//GO:0008543(fibroblast growth factor receptor signaling pathway)//GO:0008284(positive regulation of cell proliferation)//GO:0090080(positive regulation of MAPKKK cascade by fibroblast growth factor receptor signaling pathway)
ENSMUSG00000073866	5.06541	-2.70611	11.5449	0.00428567	0.207687	up	1	5	14	4	1	1	0	0	0	0	0	0	-3.29041	-2.18806	-1.08005	-2.50646	-3.25151	-3.37722	-3.94842	-3.94842	-3.94842	-3.94842	-3.94842	-3.94842	B430319F04Rik	protein_coding	619306	-	MGI:MGI:3588258	RIKEN cDNA B430319F04 gene		GO:0005575(cellular_component)	GO:0003674(molecular_function)	GO:0008150(biological_process)
ENSMUSG00000097273	5.06489	-3.17099	8.98986	0.0147808	0.301035	up	0	2	0	21	1	3	0	0	0	0	0	0	-3.94842	-2.98116	-3.94842	-0.624521	-3.25151	-2.65136	-3.94842	-3.94842	-3.94842	-3.94842	-3.94842	-3.94842	C630004M23Rik	protein_coding	791351	ENSMUSG00000053987	MGI:MGI:3642399	RIKEN cDNA C630004M23 gene
ENSMUSG00000014603	5.05603	-2.30293	6.35541	0.0243327	0.342039	up	5	18	0	0	1	0	0	0	0	0	0	0	-1.98883	-0.685964	-3.94842	-3.94842	-3.25151	-3.94842	-3.94842	-3.94842	-3.94842	-3.94842	-3.94842	-3.94842	Alx3	protein_coding	11694	-	MGI:MGI:1277097|Ensembl:ENSMUSG00000014603|Vega:OTTMUSG00000035928	aristaless-like homeobox 3		GO:0005634(nucleus)	GO:0043565(sequence-specific DNA binding)//GO:0003677(DNA binding)//GO:0003700(transcription factor activity, sequence-specific DNA binding)	GO:0048701(embryonic cranial skeleton morphogenesis)//GO:0006351(transcription, DNA-templated)//GO:0042981(regulation of apoptotic process)//GO:0035116(embryonic hindlimb morphogenesis)//GO:0007275(multicellular organism development)//GO:0035115(embryonic forelimb morphogenesis)//GO:0048704(embryonic skeletal system morphogenesis)//GO:0006355(regulation of transcription, DNA-templated)//GO:000738…
ENSMUSG00000063681	5.0345	-1.32329	5.72474	0.0312403	0.374362	up	16	4	0	1	0	1	0	0	0	0	0	0	-0.591375	-2.40727	-3.94842	-3.43319	-3.94842	-3.37722	-3.94842	-3.94842	-3.94842	-3.94842	-3.94842	-3.94842	Crb1	protein_coding	170788	7530426H14Rik|A930008G09Rik	MGI:MGI:2136343|Ensembl:ENSMUSG00000063681|Vega:OTTMUSG00000033974	crumbs family member 1, photoreceptor morphogenesis associated	mmu04390(Hippo signaling pathway)	GO:0016020(membrane)//GO:0005886(plasma membrane)//GO:0016021(integral component of membrane)//GO:0005902(microvillus)	GO:0005515(protein binding)//GO:0005509(calcium ion binding)	GO:0061024(membrane organization)//GO:0042462(eye photoreceptor cell development)//GO:0007009(plasma membrane organization)
ENSMUSG00000004359	5.03394	-2.26279	8.72045	0.0104039	0.272284	up	1	4	13	8	0	0	0	0	0	0	0	0	-3.29041	-2.40727	-1.17184	-1.79988	-3.94842	-3.94842	-3.94842	-3.94842	-3.94842	-3.94842	-3.94842	-3.94842	Spic	protein_coding	20728	AU019198|C76795|Prf|Spi-C	MGI:MGI:1341168|Ensembl:ENSMUSG00000004359|Vega:OTTMUSG00000031753	Spi-C transcription factor (Spi-1/PU.1 related)		GO:0005634(nucleus)	GO:0000981(RNA polymerase II transcription factor activity, sequence-specific DNA binding)//GO:0003677(DNA binding)//GO:0043565(sequence-specific DNA binding)//GO:0003700(transcription factor activity, sequence-specific DNA binding)	GO:0045944(positive regulation of transcription from RNA polymerase II promoter)//GO:0030154(cell differentiation)//GO:0006351(transcription, DNA-templated)//GO:0006355(regulation of transcription, DNA-templated)//GO:0001824(blastocyst development)
ENSMUSG00000046854	5.0319	-3.17728	10.6635	0.00558158	0.227356	up	0	5	8	0	0	12	0	0	0	0	0	0	-3.94842	-2.18806	-1.74635	-3.94842	-3.94842	-1.17673	-3.94842	-3.94842	-3.94842	-3.94842	-3.94842	-3.94842	Pip5kl1	protein_coding	227733	BC028795	MGI:MGI:2448520|Ensembl:ENSMUSG00000046854|Vega:OTTMUSG00000011983	phosphatidylinositol-4-phosphate 5-kinase-like 1	mmu00562(Inositol phosphate metabolism)//mmu01100(Metabolic pathways)//mmu04144(Endocytosis)	GO:0016020(membrane)//GO:0042995(cell projection)//GO:0005737(cytoplasm)	GO:0005524(ATP binding)//GO:0016307(phosphatidylinositol phosphate kinase activity)//GO:0000166(nucleotide binding)//GO:0016301(kinase activity)//GO:0016308(1-phosphatidylinositol-4-phosphate 5-kinase activity)//GO:0005515(protein binding)//GO:0016740(transferase activity)	GO:0016310(phosphorylation)//GO:0046488(phosphatidylinositol metabolic process)
ENSMUSG00000025215	5.02666	-2.85613	8.5	0.0112093	0.27841	up	4	6	4	0	4	5	0	0	0	0	0	0	-2.22089	-1.99781	-2.46264	-3.94842	-2.14763	-2.17072	-3.94842	-3.94842	-3.94842	-3.94842	-3.94842	-3.94842	Tlx1	protein_coding	21908	Hox-11|Hox11|Tlx-1	MGI:MGI:98769|Ensembl:ENSMUSG00000025215|Vega:OTTMUSG00000037553	T cell leukemia, homeobox 1	mmu05202(Transcriptional misregulation in cancer)		GO:0046982(protein heterodimerization activity)	GO:0008284(positive regulation of cell proliferation)//GO:0048645(organ formation)//GO:0045944(positive regulation of transcription from RNA polymerase II promoter)//GO:0045165(cell fate commitment)//GO:0048535(lymph node development)//GO:0048536(spleen development)//GO:0030182(neuron differentiation)//GO:0007417(central nervous system development)
ENSMUSG00000042179	5.00314	-0.975836	10.2041	0.00474604	0.214104	up	17	7	4	10	0	20	0	0	0	0	1	0	-0.512218	-1.82974	-2.46264	-1.54455	-3.94842	-0.526842	-3.94842	-3.94842	-3.94842	-3.94842	-3.30582	-3.94842	Pnliprp1	protein_coding	18946	Plrp1	MGI:MGI:97723|Ensembl:ENSMUSG00000042179	pancreatic lipase related protein 1	mmu00561(Glycerolipid metabolism)//mmu01100(Metabolic pathways)//mmu04972(Pancreatic secretion)//mmu04975(Fat digestion and absorption)	GO:0005576(extracellular region)//GO:0005615(extracellular space)	GO:0004806(triglyceride lipase activity)//GO:0046872(metal ion binding)//GO:0052689(carboxylic ester hydrolase activity)//GO:0016298(lipase activity)	GO:0006629(lipid metabolic process)
ENSMUSG00000059852	5.00225	-3.20612	7.60052	0.0219594	0.332583	up	1	6	18	0	0	0	0	0	0	0	0	0	-3.29041	-1.99781	-0.762061	-3.94842	-3.94842	-3.94842	-3.94842	-3.94842	-3.94842	-3.94842	-3.94842	-3.94842	Kcng2	protein_coding	240444	AA591524	MGI:MGI:3694646|Ensembl:ENSMUSG00000059852|Vega:OTTMUSG00000044919	potassium voltage-gated channel, subfamily G, member 2		GO:0016021(integral component of membrane)//GO:0070062(extracellular exosome)	GO:0005251(delayed rectifier potassium channel activity)
ENSMUSG00000014104	4.97108	-1.17191	10.896	0.0037337	0.204907	up	126	17	0	23	1	0	1	0	0	0	0	4	2.25743	-0.759609	-3.94842	-0.505859	-3.25151	-3.94842	-3.25833	-3.94842	-3.94842	-3.94842	-3.94842	-2.43768	Sval2	protein_coding	84543	SLP-M	MGI:MGI:1934254|Ensembl:ENSMUSG00000014104|Vega:OTTMUSG00000026916	seminal vesicle antigen-like 2		GO:0005575(cellular_component)	GO:0003674(molecular_function)	GO:0008150(biological_process)
ENSMUSG00000042816	4.90829	-3.20436	7.39746	0.0164986	0.308549	up	14	0	0	0	4	1	0	0	0	0	0	0	-0.764044	-3.94842	-3.94842	-3.94842	-2.14763	-3.37722	-3.94842	-3.94842	-3.94842	-3.94842	-3.94842	-3.94842	Gpr151	protein_coding	240239	C130082O03Rik|GalRL|PGR7|nGPCR-2037	MGI:MGI:2441887|Ensembl:ENSMUSG00000042816	G protein-coupled receptor 151		GO:0016020(membrane)//GO:0005886(plasma membrane)//GO:0005575(cellular_component)//GO:0016021(integral component of membrane)	GO:0004871(signal transducer activity)//GO:0003674(molecular_function)//GO:0004930(G-protein coupled receptor activity)	GO:0007186(G-protein coupled receptor signaling pathway)//GO:0008150(biological_process)//GO:0007165(signal transduction)
ENSMUSG00000056222	4.89277	-2.81364	8.5608	0.0109802	0.277316	up	1	10	8	4	0	0	0	0	0	0	0	0	-3.29041	-1.41844	-1.74635	-2.50646	-3.94842	-3.94842	-3.94842	-3.94842	-3.94842	-3.94842	-3.94842	-3.94842	Spock1	protein_coding	20745	Spock|Ticn1|testican	MGI:MGI:105371|Ensembl:ENSMUSG00000056222|Vega:OTTMUSG00000049775	sparc/osteonectin, cwcv and kazal-like domains proteoglycan 1		GO:0005576(extracellular region)//GO:0033268(node of Ranvier)//GO:0031594(neuromuscular junction)//GO:0005578(proteinaceous extracellular matrix)//GO:0016528(sarcoplasm)//GO:0005615(extracellular space)//GO:0005737(cytoplasm)	GO:0008191(metalloendopeptidase inhibitor activity)//GO:0005509(calcium ion binding)//GO:0004869(cysteine-type endopeptidase inhibitor activity)	GO:0010812(negative regulation of cell-substrate adhesion)//GO:0010977(negative regulation of neuron projection development)//GO:0010951(negative regulation of endopeptidase activity)//GO:0007165(signal transduction)
ENSMUSG00000050534	4.88478	-3.29411	6.42073	0.0317159	0.376539	up	14	0	6	0	0	0	0	0	0	0	0	0	-0.764044	-3.94842	-2.06049	-3.94842	-3.94842	-3.94842	-3.94842	-3.94842	-3.94842	-3.94842	-3.94842	-3.94842	Htr5b	protein_coding	15564	5-Ht5b	MGI:MGI:96284|Ensembl:ENSMUSG00000050534|Vega:OTTMUSG00000021025	5-hydroxytryptamine (serotonin) receptor 5B	mmu04020(Calcium signaling pathway)//mmu04080(Neuroactive ligand-receptor interaction)//mmu04726(Serotonergic synapse)	GO:0016020(membrane)//GO:0005886(plasma membrane)//GO:0005887(integral component of plasma membrane)//GO:0016021(integral component of membrane)	GO:0004871(signal transducer activity)//GO:0051378(serotonin binding)//GO:0008144(drug binding)//GO:0004930(G-protein coupled receptor activity)//GO:0004993(G-protein coupled serotonin receptor activity)	GO:0007186(G-protein coupled receptor signaling pathway)//GO:0007210(serotonin receptor signaling pathway)//GO:0007165(signal transduction)
ENSMUSG00000016998	4.87339	-3.25615	7.59199	0.0220154	0.332583	up	0	0	0	14	1	8	0	0	0	0	0	0	-3.94842	-3.94842	-3.94842	-1.13919	-3.25151	-1.65975	-3.94842	-3.94842	-3.94842	-3.94842	-3.94842	-3.94842	Svs4	protein_coding	20941	SVS-IV|Svp-2|Svp-4|Svp2|Svp4	MGI:MGI:98450|Ensembl:ENSMUSG00000016998|Vega:OTTMUSG00000001083	seminal vesicle secretory protein 4		GO:0005576(extracellular region)
ENSMUSG00000095970	4.85518	-3.21148	7.08854	0.0184664	0.315581	up	0	0	23	0	0	0	0	0	0	0	0	0	-3.94842	-3.94842	-0.443295	-3.94842	-3.94842	-3.94842	-3.94842	-3.94842	-3.94842	-3.94842	-3.94842	-3.94842	Gm19402	protein_coding	100502831	-	MGI:MGI:5011587|Ensembl:ENSMUSG00000095970	predicted gene, 19402
ENSMUSG00000010505	4.84609	-2.8439	7.30864	0.0170384	0.309761	up	8	1	0	4	6	0	0	0	0	0	0	0	-1.45703	-3.3852	-3.94842	-2.50646	-1.70775	-3.94842	-3.94842	-3.94842	-3.94842	-3.94842	-3.94842	-3.94842	Myt1	protein_coding	17932	Nzf2|Nzf2a|Nzf2b|Nztf2	MGI:MGI:1100535|Ensembl:ENSMUSG00000010505|Vega:OTTMUSG00000016812	myelin transcription factor 1		GO:0005654(nucleoplasm)//GO:0005634(nucleus)//GO:0005737(cytoplasm)	GO:0008270(zinc ion binding)//GO:0003700(transcription factor activity, sequence-specific DNA binding)//GO:0000977(RNA polymerase II regulatory region sequence-specific DNA binding)//GO:0001228(transcriptional activator activity, RNA polymerase II transcription regulatory region sequence-specific binding)//GO:0001158(enhancer sequence-specific DNA binding)//GO:0046872(metal ion binding)//GO:00055…	GO:0010629(negative regulation of gene expression)//GO:0060539(diaphragm development)//GO:0031018(endocrine pancreas development)//GO:0032350(regulation of hormone metabolic process)//GO:0001678(cellular glucose homeostasis)//GO:0010628(positive regulation of gene expression)//GO:0009791(post-embryonic development)//GO:0006351(transcription, DNA-templated)//GO:0030154(cell differentiation)//GO:00…
ENSMUSG00000064329	4.82551	-3.01745	8.38548	0.011656	0.278788	up	10	1	1	0	6	0	0	0	0	0	0	0	-1.18735	-3.3852	-3.41219	-3.94842	-1.70775	-3.94842	-3.94842	-3.94842	-3.94842	-3.94842	-3.94842	-3.94842	Scn1a	protein_coding	20265	B230332M13|Nav1.1	MGI:MGI:98246|Ensembl:ENSMUSG00000064329|Vega:OTTMUSG00000013102	sodium channel, voltage-gated, type I, alpha	mmu04728(Dopaminergic synapse)	GO:0005886(plasma membrane)//GO:0014704(intercalated disc)//GO:0030424(axon)//GO:0033268(node of Ranvier)//GO:0043194(axon initial segment)//GO:0016020(membrane)//GO:0030315(T-tubule)//GO:0034706(sodium channel complex)//GO:0001518(voltage-gated sodium channel complex)//GO:0043025(neuronal cell body)	GO:0031402(sodium ion binding)//GO:0005248(voltage-gated sodium channel activity)	GO:0007628(adult walking behavior)//GO:0050884(neuromuscular process controlling posture)//GO:0098792(xenophagy)//GO:0042391(regulation of membrane potential)//GO:0001508(action potential)//GO:0019227(neuronal action potential propagation)//GO:0006814(sodium ion transport)//GO:0002230(positive regulation of defense response to virus by host)//GO:0019228(neuronal action potential)//GO:0086010(memb…
ENSMUSG00000044400	4.77225	-2.88407	7.39394	0.0165196	0.308549	up	6	0	2	6	0	6	0	0	0	0	0	0	-1.78898	-3.94842	-3.02216	-2.11034	-3.94842	-1.97958	-3.94842	-3.94842	-3.94842	-3.94842	-3.94842	-3.94842	Sowahd	protein_coding	245381	A630014H24Rik|Ankrd58	MGI:MGI:3045274|Ensembl:ENSMUSG00000044400|Vega:OTTMUSG00000017107	sosondowah ankyrin repeat domain family member D		GO:0005575(cellular_component)	GO:0003674(molecular_function)	GO:0008150(biological_process)
ENSMUSG00000059657	4.76936	-2.40971	6.09363	0.0269346	0.355956	up	0	7	7	2	4	0	0	0	0	0	0	0	-3.94842	-1.82974	-1.89489	-3.05432	-2.14763	-3.94842	-3.94842	-3.94842	-3.94842	-3.94842	-3.94842	-3.94842	Stfa2l1	protein_coding	268885	-	MGI:MGI:3524944|Ensembl:ENSMUSG00000059657	stefin A2 like 1		GO:0005575(cellular_component)	GO:0003674(molecular_function)	GO:0008150(biological_process)
ENSMUSG00000049214	4.72646	-2.60724	7.33117	0.0139066	0.293769	up	1	0	51	0	1	0	0	0	1	0	0	0	-3.29041	-3.94842	0.634064	-3.94842	-3.25151	-3.94842	-3.94842	-3.94842	-3.2744	-3.94842	-3.94842	-3.94842	Skint7	protein_coding	328505	C130057D23Rik	MGI:MGI:3041190|Ensembl:ENSMUSG00000049214|Vega:OTTMUSG00000008506	selection and upkeep of intraepithelial T cells 7		GO:0016020(membrane)//GO:0016021(integral component of membrane)//GO:0005575(cellular_component)	GO:0003674(molecular_function)	GO:0008150(biological_process)
ENSMUSG00000053519	4.71015	-3.11881	6.99154	0.0191395	0.318067	up	4	14	0	1	0	0	0	0	0	0	0	0	-2.22089	-1.00621	-3.94842	-3.43319	-3.94842	-3.94842	-3.94842	-3.94842	-3.94842	-3.94842	-3.94842	-3.94842	Kcnip1	protein_coding	70357	KCHIP1|Kchip1.2	MGI:MGI:1917607|Ensembl:ENSMUSG00000053519|Vega:OTTMUSG00000005402	Kv channel-interacting protein 1		GO:0005886(plasma membrane)//GO:0008076(voltage-gated potassium channel complex)//GO:0016020(membrane)//GO:0030425(dendrite)//GO:0042995(cell projection)//GO:0034705(potassium channel complex)//GO:0031234(extrinsic component of cytoplasmic side of plasma membrane)//GO:0005737(cytoplasm)//GO:0043025(neuronal cell body)	GO:0047485(protein N-terminus binding)//GO:0005267(potassium channel activity)//GO:0015459(potassium channel regulator activity)//GO:0005244(voltage-gated ion channel activity)//GO:0046982(protein heterodimerization activity)//GO:0044325(ion channel binding)//GO:0046872(metal ion binding)//GO:0005509(calcium ion binding)	GO:0071805(potassium ion transmembrane transport)//GO:0034765(regulation of ion transmembrane transport)//GO:0006813(potassium ion transport)//GO:0045760(positive regulation of action potential)//GO:1901379(regulation of potassium ion transmembrane transport)//GO:0006810(transport)//GO:0006811(ion transport)
ENSMUSG00000028750	4.68149	-2.07606	10.7303	0.00395216	0.205973	up	12	21	2	15	20	0	1	0	0	0	0	1	-0.960226	-0.48521	-3.02216	-1.05344	-0.202046	-3.94842	-3.25833	-3.94842	-3.94842	-3.94842	-3.94842	-3.40009	Pla2g2c	protein_coding	18781	-	MGI:MGI:106638|Ensembl:ENSMUSG00000028750|Vega:OTTMUSG00000010007	phospholipase A2, group IIC	mmu00564(Glycerophospholipid metabolism)//mmu00565(Ether lipid metabolism)//mmu00590(Arachidonic acid metabolism)//mmu00591(Linoleic acid metabolism)//mmu00592(alpha-Linolenic acid metabolism)//mmu01100(Metabolic pathways)//mmu04014(Ras signaling pathway)//mmu04270(Vascular smooth muscle contraction)//mmu04972(Pancreatic secretion)//mmu04975(Fat digestion and absorption)	GO:0005575(cellular_component)//GO:0005576(extracellular region)	GO:0004623(phospholipase A2 activity)//GO:0046872(metal ion binding)//GO:0016787(hydrolase activity)//GO:0005509(calcium ion binding)//GO:0047498(calcium-dependent phospholipase A2 activity)	GO:0006629(lipid metabolic process)//GO:0016042(lipid catabolic process)//GO:0009395(phospholipid catabolic process)
ENSMUSG00000029286	4.67226	-1.17248	8.96221	0.00742873	0.248483	up	2	0	9	21	0	173	0	0	1	0	0	6	-2.84019	-3.94842	-1.61169	-0.624521	-3.94842	2.46158	-3.94842	-3.94842	-3.2744	-3.94842	-3.94842	-2.0322	Enam	protein_coding	13801	abte	MGI:MGI:1333772|Ensembl:ENSMUSG00000029286|Vega:OTTMUSG00000055388	enamelin		GO:0005578(proteinaceous extracellular matrix)//GO:0005576(extracellular region)	GO:0030345(structural constituent of tooth enamel)	GO:0097186(amelogenesis)//GO:0031214(biomineral tissue development)//GO:0036305(ameloblast differentiation)//GO:0042475(odontogenesis of dentin-containing tooth)//GO:0070175(positive regulation of enamel mineralization)//GO:0022604(regulation of cell morphogenesis)
ENSMUSG00000040420	4.66552	-2.77181	5.05885	0.0409676	0.404323	up	11	0	1	0	0	5	0	0	0	0	0	0	-1.06932	-3.94842	-3.41219	-3.94842	-3.94842	-2.17072	-3.94842	-3.94842	-3.94842	-3.94842	-3.94842	-3.94842	Cdh18	protein_coding	320865	B230220E17Rik|Cdh14l	MGI:MGI:1344366|Ensembl:ENSMUSG00000040420|Vega:OTTMUSG00000036412	cadherin 18			GO:0003674(molecular_function)	GO:0008150(biological_process)
ENSMUSG00000059201	4.66414	0.668436	32.5074	1.6613e-05	0.0217512	up	116	172	4	213	151	37	2	6	1	10	0	8	2.13981	2.42907	-2.46264	2.58178	2.61802	0.297456	-2.79347	-1.83795	-3.2744	-1.49287	-3.94842	-1.71603	Lep	protein_coding	16846	ob|obese	MGI:MGI:104663|Ensembl:ENSMUSG00000059201|Vega:OTTMUSG00000035815	leptin	mmu04060(Cytokine-cytokine receptor interaction)//mmu04080(Neuroactive ligand-receptor interaction)//mmu04152(AMPK signaling pathway)//mmu04630(Jak-STAT signaling pathway)//mmu04920(Adipocytokine signaling pathway)//mmu04932(Non-alcoholic fatty liver disease (NAFLD))	GO:0005576(extracellular region)//GO:0005615(extracellular space)//GO:0005737(cytoplasm)	GO:0005102(receptor binding)//GO:0008083(growth factor activity)//GO:0005515(protein binding)//GO:0005179(hormone activity)//GO:0051428(peptide hormone receptor binding)	GO:2000486(negative regulation of glutamine transport)//GO:0043270(positive regulation of ion transport)//GO:0030217(T cell differentiation)//GO:0032814(regulation of natural killer cell activation)//GO:0098868(bone growth)//GO:0048639(positive regulation of developmental growth)//GO:0032868(response to insulin)//GO:0006006(glucose metabolic process)//GO:0051726(regulation of cell cycle)//GO:0019…
ENSMUSG00000059908	4.63879	1.75322	7.85608	0.0127059	0.284543	up	928	0	2	774	10	1	13	2	6	46	2	0	5.12114	-3.94842	-3.02216	4.4319	-1.09836	-3.37722	-0.782679	-2.87384	-1.75526	0.486673	-2.86281	-3.94842	Mug1	protein_coding	17836	-	MGI:MGI:99837|Ensembl:ENSMUSG00000059908|Vega:OTTMUSG00000033687	murinoglobulin 1		GO:0005576(extracellular region)//GO:0005615(extracellular space)	GO:0030414(peptidase inhibitor activity)//GO:0004867(serine-type endopeptidase inhibitor activity)//GO:0004866(endopeptidase inhibitor activity)	GO:0007566(embryo implantation)//GO:0010466(negative regulation of peptidase activity)
ENSMUSG00000024027	4.63238	-3.39483	7.48267	0.0227489	0.33553	up	13	1	1	0	1	0	0	0	0	0	0	0	-0.858803	-3.3852	-3.41219	-3.94842	-3.25151	-3.94842	-3.94842	-3.94842	-3.94842	-3.94842	-3.94842	-3.94842	Glp1r	protein_coding	14652	GLP-1R|GLP1Rc	MGI:MGI:99571|Ensembl:ENSMUSG00000024027	glucagon-like peptide 1 receptor	mmu04024(cAMP signaling pathway)//mmu04080(Neuroactive ligand-receptor interaction)//mmu04911(Insulin secretion)	GO:0016020(membrane)//GO:0005886(plasma membrane)//GO:0005887(integral component of plasma membrane)//GO:0016021(integral component of membrane)	GO:0008528(G-protein coupled peptide receptor activity)//GO:0017046(peptide hormone binding)//GO:0004872(receptor activity)//GO:0004871(signal transducer activity)//GO:0004967(glucagon receptor activity)//GO:0004930(G-protein coupled receptor activity)//GO:0004888(transmembrane signaling receptor activity)//GO:0001653(peptide receptor activity)	GO:0030073(insulin secretion)//GO:0032024(positive regulation of insulin secretion)//GO:0007204(positive regulation of cytosolic calcium ion concentration)//GO:0007166(cell surface receptor signaling pathway)//GO:0043066(negative regulation of apoptotic process)//GO:0007631(feeding behavior)//GO:0009749(response to glucose)//GO:0045777(positive regulation of blood pressure)//GO:0008016(regulation…
ENSMUSG00000027233	4.62668	-3.39559	6.45609	0.0313534	0.374891	up	14	1	1	0	0	0	0	0	0	0	0	0	-0.764044	-3.3852	-3.41219	-3.94842	-3.94842	-3.94842	-3.94842	-3.94842	-3.94842	-3.94842	-3.94842	-3.94842	Patl2	protein_coding	67578	4930424G05Rik|Pat1a	MGI:MGI:1914828|Ensembl:ENSMUSG00000027233|Vega:OTTMUSG00000015532	protein associated with topoisomerase II homolog 2 (yeast)		GO:0000932(cytoplasmic mRNA processing body)//GO:0005634(nucleus)//GO:0005737(cytoplasm)	GO:0030371(translation repressor activity)//GO:0002151(G-quadruplex RNA binding)//GO:0008266(poly(U) RNA binding)//GO:0034046(poly(G) binding)//GO:0003723(RNA binding)	GO:0000290(deadenylation-dependent decapping of nuclear-transcribed mRNA)//GO:0010607(negative regulation of cytoplasmic mRNA processing body assembly)//GO:0017148(negative regulation of translation)
ENSMUSG00000048978	4.62519	-2.17666	6.19723	0.025868	0.35149	up	0	1	0	8	0	10	0	0	0	0	0	0	-3.94842	-3.3852	-3.94842	-1.79988	-3.94842	-1.39812	-3.94842	-3.94842	-3.94842	-3.94842	-3.94842	-3.94842	Nrsn1	protein_coding	22360	Neurensin-1|Neuro-p24|Vmp	MGI:MGI:894662|Ensembl:ENSMUSG00000048978|Vega:OTTMUSG00000000740	neurensin 1		GO:0016021(integral component of membrane)//GO:0030133(transport vesicle)//GO:0016020(membrane)//GO:0043005(neuron projection)//GO:0030426(growth cone)//GO:0016023(cytoplasmic, membrane-bounded vesicle)//GO:0043025(neuronal cell body)	GO:0003674(molecular_function)	GO:0007399(nervous system development)//GO:0008150(biological_process)
ENSMUSG00000046593	4.61969	-3.26541	8.34758	0.0118084	0.278788	up	0	0	0	8	4	6	0	0	0	0	0	0	-3.94842	-3.94842	-3.94842	-1.79988	-2.14763	-1.97958	-3.94842	-3.94842	-3.94842	-3.94842	-3.94842	-3.94842	Tmem215	protein_coding	320500	A930001M12Rik	MGI:MGI:2444167|Ensembl:ENSMUSG00000046593|Vega:OTTMUSG00000006582	transmembrane protein 215		GO:0016020(membrane)//GO:0016021(integral component of membrane)//GO:0005575(cellular_component)	GO:0003674(molecular_function)	GO:0008150(biological_process)
ENSMUSG00000026592	4.61188	-2.82651	8.50651	0.0111845	0.278172	up	1	7	8	0	2	0	0	0	0	0	0	0	-3.29041	-1.82974	-1.74635	-3.94842	-2.7836	-3.94842	-3.94842	-3.94842	-3.94842	-3.94842	-3.94842	-3.94842	Tex35	protein_coding	73435	1700057K13Rik	MGI:MGI:1920685|Ensembl:ENSMUSG00000026592|Vega:OTTMUSG00000029783	testis expressed 35		GO:0005634(nucleus)//GO:0015630(microtubule cytoskeleton)	GO:0003674(molecular_function)	GO:0008150(biological_process)
ENSMUSG00000038651	4.58942	-3.41811	6.7731	0.0283217	0.362182	up	1	3	0	0	11	0	0	0	0	0	0	0	-3.29041	-2.66586	-3.94842	-3.94842	-0.979166	-3.94842	-3.94842	-3.94842	-3.94842	-3.94842	-3.94842	-3.94842	Sycp2l	protein_coding	637277	EG621792|Gm268|Gm40956	MGI:MGI:2685114	synaptonemal complex protein 2-like		GO:0005654(nucleoplasm)	GO:0003674(molecular_function)	GO:0008150(biological_process)
ENSMUSG00000029280	4.58508	-0.20123	6.12514	0.0237845	0.339958	up	370	0	1	0	0	4	8	0	2	0	5	0	3.79858	-3.94842	-3.41219	-3.94842	-3.94842	-2.39112	-1.38599	-3.94842	-2.81682	-3.94842	-2.02026	-3.94842	Smr3a	protein_coding	20599	AA589601|MSG1|MSG3|Smr1|Smr3	MGI:MGI:102763|Ensembl:ENSMUSG00000029280|Vega:OTTMUSG00000049458	submaxillary gland androgen regulated protein 3A		GO:0005576(extracellular region)
ENSMUSG00000031354	4.56184	0.934325	9.5897	0.0065384	0.23972	up	18	21	65	70	0	795	1	6	5	0	2	24	-0.43718	-0.48521	0.970978	1.0079	-3.94842	4.64843	-3.25833	-1.83795	-1.95654	-3.94842	-2.86281	-0.351802	Amelx	protein_coding	11704	ALGN|AMGL|AMGX|Amel|Amg|LRAP|Rgsc888	MGI:MGI:88005|Ensembl:ENSMUSG00000031354|Vega:OTTMUSG00000019595	amelogenin, X-linked		GO:0005578(proteinaceous extracellular matrix)//GO:0005604(basement membrane)//GO:0005576(extracellular region)//GO:0009986(cell surface)	GO:0046848(hydroxyapatite binding)//GO:0030345(structural constituent of tooth enamel)//GO:0008083(growth factor activity)//GO:0005515(protein binding)//GO:0042802(identical protein binding)	GO:0034505(tooth mineralization)//GO:0008283(cell proliferation)//GO:0031214(biomineral tissue development)//GO:0007155(cell adhesion)//GO:0007275(multicellular organism development)//GO:0007165(signal transduction)
ENSMUSG00000049928	4.55889	-3.20644	6.02772	0.0276399	0.359105	up	0	10	8	0	0	0	0	0	0	0	0	0	-3.94842	-1.41844	-1.74635	-3.94842	-3.94842	-3.94842	-3.94842	-3.94842	-3.94842	-3.94842	-3.94842	-3.94842	Glp2r	protein_coding	93896	9530092J08Rik|GLP-2	MGI:MGI:2136733|Ensembl:ENSMUSG00000049928|Vega:OTTMUSG00000005929	glucagon-like peptide 2 receptor	mmu04080(Neuroactive ligand-receptor interaction)	GO:0016020(membrane)//GO:0005886(plasma membrane)//GO:0016021(integral component of membrane)	GO:0004967(glucagon receptor activity)//GO:0004871(signal transducer activity)//GO:0004930(G-protein coupled receptor activity)//GO:0004888(transmembrane signaling receptor activity)	GO:0007188(adenylate cyclase-modulating G-protein coupled receptor signaling pathway)//GO:0007186(G-protein coupled receptor signaling pathway)//GO:0007166(cell surface receptor signaling pathway)//GO:0007165(signal transduction)
ENSMUSG00000036770	4.55477	-3.42227	6.38366	0.0321017	0.377484	up	13	0	1	0	1	0	0	0	0	0	0	0	-0.858803	-3.94842	-3.41219	-3.94842	-3.25151	-3.94842	-3.94842	-3.94842	-3.94842	-3.94842	-3.94842	-3.94842	4933433C11Rik	protein_coding
ENSMUSG00000032292	4.53969	-2.53191	6.89825	0.0198139	0.322462	up	8	6	0	1	0	1	0	0	0	0	0	0	-1.45703	-1.99781	-3.94842	-3.43319	-3.94842	-3.37722	-3.94842	-3.94842	-3.94842	-3.94842	-3.94842	-3.94842	Nr2e3	protein_coding	23958	A930035N01Rik|PNR|RNR|rd7	MGI:MGI:1346317|Ensembl:ENSMUSG00000032292|Vega:OTTMUSG00000023008	nuclear receptor subfamily 2, group E, member 3		GO:0005667(transcription factor complex)//GO:0005634(nucleus)	GO:0008270(zinc ion binding)//GO:0003700(transcription factor activity, sequence-specific DNA binding)//GO:0043565(sequence-specific DNA binding)//GO:0003707(steroid hormone receptor activity)//GO:0004879(RNA polymerase II transcription factor activity, ligand-activated sequence-specific DNA binding)//GO:0046872(metal ion binding)//GO:0005515(protein binding)//GO:0003677(DNA binding)	GO:0042462(eye photoreceptor cell development)//GO:0043401(steroid hormone mediated signaling pathway)//GO:0045872(positive regulation of rhodopsin gene expression)//GO:0006351(transcription, DNA-templated)//GO:0060041(retina development in camera-type eye)//GO:0008285(negative regulation of cell proliferation)//GO:0000122(negative regulation of transcription from RNA polymerase II promoter)//GO:…
ENSMUSG00000066515	4.53662	-3.41103	6.13728	0.0348184	0.386119	up	0	0	0	8	8	0	0	0	0	0	0	0	-3.94842	-3.94842	-3.94842	-1.79988	-1.37112	-3.94842	-3.94842	-3.94842	-3.94842	-3.94842	-3.94842	-3.94842	Klk1b3	protein_coding	18050	Ngfg|gamma-NGF|mGk-3	MGI:MGI:97322|Ensembl:ENSMUSG00000066515|Vega:OTTMUSG00000027267	kallikrein 1-related peptidase b3	mmu04614(Renin-angiotensin system)//mmu04961(Endocrine and other factor-regulated calcium reabsorption)	GO:0043234(protein complex)//GO:0005634(nucleus)//GO:0005615(extracellular space)//GO:0070062(extracellular exosome)	GO:0008233(peptidase activity)//GO:0008083(growth factor activity)//GO:0004175(endopeptidase activity)//GO:0046872(metal ion binding)//GO:0004252(serine-type endopeptidase activity)//GO:0008236(serine-type peptidase activity)//GO:0016811(hydrolase activity, acting on carbon-nitrogen (but not peptide) bonds, in linear amides)//GO:0016787(hydrolase activity)//GO:0005057(receptor signaling protein a…	GO:0006508(proteolysis)
ENSMUSG00000073465	4.53495	-3.36661	5.11518	0.0496687	0.425915	up	0	0	0	19	0	0	0	0	0	0	0	0	-3.94842	-3.94842	-3.94842	-0.753824	-3.94842	-3.94842	-3.94842	-3.94842	-3.94842	-3.94842	-3.94842	-3.94842	Park2	protein_coding	50873	PRKN	MGI:MGI:1355296|Ensembl:ENSMUSG00000023826|Vega:OTTMUSG00000046340	Parkinson disease (autosomal recessive, juvenile) 2, parkin	mmu04120(Ubiquitin mediated proteolysis)//mmu04141(Protein processing in endoplasmic reticulum)//mmu05012(Parkinson's disease)	GO:0048471(perinuclear region of cytoplasm)//GO:0043005(neuron projection)//GO:0030054(cell junction)//GO:1990452(Parkin-FBXW7-Cul1 ubiquitin ligase complex)//GO:0005737(cytoplasm)//GO:0000151(ubiquitin ligase complex)//GO:0016020(membrane)//GO:0005794(Golgi apparatus)//GO:0045202(synapse)//GO:0008021(synaptic vesicle)//GO:0005739(mitochondrion)//GO:0000139(Golgi membrane)//GO:0031410(cytoplasmic…	GO:0019900(kinase binding)//GO:0042826(histone deacetylase binding)//GO:0097602(cullin family protein binding)//GO:0070739(protein-glutamic acid ligase activity)//GO:0070735(protein-glycine ligase activity)//GO:1990381(ubiquitin-specific protease binding)//GO:0031625(ubiquitin protein ligase binding)//GO:0070737(protein-glycine ligase activity, elongating)//GO:0004842(ubiquitin-protein transferas…	GO:0070936(protein K48-linked ubiquitination)//GO:0042417(dopamine metabolic process)//GO:1901800(positive regulation of proteasomal protein catabolic process)//GO:0000122(negative regulation of transcription from RNA polymerase II promoter)//GO:0031396(regulation of protein ubiquitination)//GO:0046928(regulation of neurotransmitter secretion)//GO:0010628(positive regulation of gene expression)//…
ENSMUSG00000036938	4.53018	-2.82738	13.7339	0.00148638	0.166762	up	5	11	5	0	13	5	0	1	0	0	0	0	-1.98883	-1.30382	-2.2476	-3.94842	-0.766781	-2.17072	-3.94842	-3.31331	-3.94842	-3.94842	-3.94842	-3.94842	Try5	protein_coding	103964	1810049H19Rik|Tc|Tesp4	MGI:MGI:102756|Ensembl:ENSMUSG00000036938|Vega:OTTMUSG00000026909	trypsin 5	mmu04080(Neuroactive ligand-receptor interaction)//mmu04972(Pancreatic secretion)//mmu04974(Protein digestion and absorption)//mmu05164(Influenza A)	GO:0070062(extracellular exosome)//GO:0005615(extracellular space)	GO:0004252(serine-type endopeptidase activity)//GO:0005509(calcium ion binding)	GO:0006508(proteolysis)//GO:0007586(digestion)
ENSMUSG00000048015	4.52604	-2.98856	6.78162	0.0206962	0.326113	up	5	4	0	8	0	0	0	0	0	0	0	0	-1.98883	-2.40727	-3.94842	-1.79988	-3.94842	-3.94842	-3.94842	-3.94842	-3.94842	-3.94842	-3.94842	-3.94842	Neurod4	protein_coding	11923	AI846749|ATH-3|Atoh3|MATH-3|Math3|bHLHa4	MGI:MGI:108055|Ensembl:ENSMUSG00000048015	neurogenic differentiation 4		GO:0005634(nucleus)	GO:0046983(protein dimerization activity)//GO:0003677(DNA binding)	GO:0010001(glial cell differentiation)//GO:0007405(neuroblast proliferation)//GO:0048666(neuron development)//GO:0006351(transcription, DNA-templated)//GO:0030154(cell differentiation)//GO:0045597(positive regulation of cell differentiation)//GO:0035881(amacrine cell differentiation)//GO:0007219(Notch signaling pathway)//GO:0007275(multicellular organism development)//GO:0045165(cell fate commitm…
ENSMUSG00000094393	4.51474	-3.33941	6.17092	0.0261341	0.352126	up	0	2	0	0	12	0	0	0	0	0	0	0	-3.94842	-2.98116	-3.94842	-3.94842	-0.869069	-3.94842	-3.94842	-3.94842	-3.94842	-3.94842	-3.94842	-3.94842	Muc2	protein_coding	17831	2010015E03Rik|MCM|wnn	MGI:MGI:1339364	mucin 2	mmu05146(Amoebiasis)	GO:0005578(proteinaceous extracellular matrix)//GO:0070702(inner mucus layer)//GO:0070701(mucus layer)//GO:0005576(extracellular region)//GO:0070703(outer mucus layer)	GO:0005515(protein binding)	GO:0030336(negative regulation of cell migration)//GO:0043065(positive regulation of apoptotic process)//GO:0008285(negative regulation of cell proliferation)//GO:0030277(maintenance of gastrointestinal epithelium)//GO:0006915(apoptotic process)//GO:0002064(epithelial cell development)
ENSMUSG00000041245	4.5119	-1.81734	11.5088	0.00303514	0.197057	up	23	16	4	1	16	1	0	0	1	0	1	0	-0.111314	-0.837218	-2.46264	-3.43319	-0.497347	-3.37722	-3.94842	-3.94842	-3.2744	-3.94842	-3.30582	-3.94842	Wnk3	protein_coding	279561	Prkwnk3|Wnk3-ps	MGI:MGI:2652875|Ensembl:ENSMUSG00000041245|Vega:OTTMUSG00000019169	WNK lysine deficient protein kinase 3		GO:0005923(bicellular tight junction)//GO:0005912(adherens junction)//GO:0005737(cytoplasm)//GO:0005829(cytosol)	GO:0004674(protein serine/threonine kinase activity)//GO:0004672(protein kinase activity)//GO:0019869(chloride channel inhibitor activity)//GO:0000166(nucleotide binding)//GO:0016301(kinase activity)//GO:0005524(ATP binding)//GO:0016740(transferase activity)	GO:0032414(positive regulation of ion transmembrane transporter activity)//GO:2000688(positive regulation of rubidium ion transmembrane transporter activity)//GO:0051928(positive regulation of calcium ion transport)//GO:0016310(phosphorylation)//GO:2000651(positive regulation of sodium ion transmembrane transporter activity)//GO:0006468(protein phosphorylation)//GO:0090188(negative regulation of …
ENSMUSG00000020673	4.50617	-3.38433	6.1335	0.0348624	0.386119	up	0	0	14	4	0	0	0	0	0	0	0	0	-3.94842	-3.94842	-1.08005	-2.50646	-3.94842	-3.94842	-3.94842	-3.94842	-3.94842	-3.94842	-3.94842	-3.94842	Tpo	protein_coding	22018	-	MGI:MGI:98813|Ensembl:ENSMUSG00000020673|Vega:OTTMUSG00000025268	thyroid peroxidase	mmu00350(Tyrosine metabolism)//mmu01100(Metabolic pathways)//mmu04918(Thyroid hormone synthesis)//mmu05320(Autoimmune thyroid disease)	GO:0005886(plasma membrane)//GO:0009986(cell surface)//GO:0016020(membrane)//GO:0016021(integral component of membrane)//GO:0005739(mitochondrion)//GO:0005615(extracellular space)	GO:0004447(iodide peroxidase activity)//GO:0004601(peroxidase activity)//GO:0020037(heme binding)//GO:0016491(oxidoreductase activity)//GO:0046872(metal ion binding)//GO:0005509(calcium ion binding)	GO:0055114(oxidation-reduction process)//GO:0035162(embryonic hemopoiesis)//GO:0006979(response to oxidative stress)//GO:0042744(hydrogen peroxide catabolic process)//GO:0042446(hormone biosynthetic process)//GO:0006590(thyroid hormone generation)
ENSMUSG00000036521	4.48834	-3.41586	6.0209	0.0362008	0.391703	up	4	12	0	0	0	0	0	0	0	0	0	0	-2.22089	-1.19765	-3.94842	-3.94842	-3.94842	-3.94842	-3.94842	-3.94842	-3.94842	-3.94842	-3.94842	-3.94842	Scgb2b2	protein_coding	381970	Abpbg2|Abpe|lacrimal	MGI:MGI:3042579|Ensembl:ENSMUSG00000036521|Vega:OTTMUSG00000027202	secretoglobin, family 2B, member 2		GO:0005575(cellular_component)//GO:0005576(extracellular region)//GO:0005615(extracellular space)	GO:0003674(molecular_function)	GO:0008150(biological_process)
ENSMUSG00000079853	4.47757	-3.40643	8.68862	0.010516	0.273804	up	10	1	4	0	0	0	0	0	0	0	0	0	-1.18735	-3.3852	-2.46264	-3.94842	-3.94842	-3.94842	-3.94842	-3.94842	-3.94842	-3.94842	-3.94842	-3.94842	Klra1	protein_coding	16627	A1|CH29-493D4.3|Klra22|Ly49a|Ly49o<129>|Ly49v	MGI:MGI:101907|Ensembl:ENSMUSG00000079853|Vega:OTTMUSG00000022866	killer cell lectin-like receptor, subfamily A, member 1	mmu04650(Natural killer cell mediated cytotoxicity)//mmu05332(Graft-versus-host disease)	GO:0016020(membrane)//GO:0005886(plasma membrane)//GO:0009897(external side of plasma membrane)//GO:0016021(integral component of membrane)	GO:0004871(signal transducer activity)//GO:0030246(carbohydrate binding)	GO:0007155(cell adhesion)
ENSMUSG00000062319	4.47488	-3.31537	8.71361	0.0104279	0.272284	up	2	1	0	1	9	1	0	0	0	0	0	0	-2.84019	-3.3852	-3.94842	-3.43319	-1.2283	-3.37722	-3.94842	-3.94842	-3.94842	-3.94842	-3.94842	-3.94842	Gm10115	protein_coding	791270	ENSMUSG00000062319	MGI:MGI:3641675	predicted gene 10115		GO:0005575(cellular_component)	GO:0003674(molecular_function)	GO:0008150(biological_process)
ENSMUSG00000032083	4.47134	-2.97403	7.6781	0.014919	0.302392	up	1	8	1	7	0	0	0	0	0	0	0	0	-3.29041	-1.67923	-3.41219	-1.94678	-3.94842	-3.94842	-3.94842	-3.94842	-3.94842	-3.94842	-3.94842	-3.94842	Apoa1	protein_coding	11806	Alp-1|Apoa-1|Brp-14|Ltw-1|Lvtw-1|Sep-1|Sep-2|Sep2|apo-AI|apoA-I	MGI:MGI:88049|Ensembl:ENSMUSG00000032083|Vega:OTTMUSG00000028707	apolipoprotein A-I	mmu03320(PPAR signaling pathway)//mmu04975(Fat digestion and absorption)//mmu04977(Vitamin digestion and absorption)//mmu05143(African trypanosomiasis)	GO:0030139(endocytic vesicle)//GO:0034365(discoidal high-density lipoprotein particle)//GO:0005576(extracellular region)//GO:0009986(cell surface)//GO:1903561(extracellular vesicle)//GO:0042627(chylomicron)//GO:0034361(very-low-density lipoprotein particle)//GO:0070062(extracellular exosome)//GO:0034364(high-density lipoprotein particle)//GO:0031410(cytoplasmic vesicle)//GO:0034366(spherical high…	GO:0034191(apolipoprotein A-I receptor binding)//GO:0015485(cholesterol binding)//GO:0031210(phosphatidylcholine binding)//GO:0034190(apolipoprotein receptor binding)//GO:0005319(lipid transporter activity)//GO:0001540(beta-amyloid binding)//GO:0060228(phosphatidylcholine-sterol O-acyltransferase activator activity)//GO:0005543(phospholipid binding)//GO:0017127(cholesterol transporter activity)//…	GO:0006644(phospholipid metabolic process)//GO:0019915(lipid storage)//GO:0010903(negative regulation of very-low-density lipoprotein particle remodeling)//GO:0035025(positive regulation of Rho protein signal transduction)//GO:0055091(phospholipid homeostasis)//GO:0051345(positive regulation of hydrolase activity)//GO:0010804(negative regulation of tumor necrosis factor-mediated signaling pathway…
ENSMUSG00000078289	4.47045	-3.39734	6.51618	0.0228799	0.33553	up	14	0	0	0	0	0	0	0	0	0	0	0	-0.764044	-3.94842	-3.94842	-3.94842	-3.94842	-3.94842	-3.94842	-3.94842	-3.94842	-3.94842	-3.94842	-3.94842	Gm10923	protein_coding	100502582	ENSMUSG00000078289	MGI:MGI:3779135	ribosomal protein L23A pseudogene
ENSMUSG00000031665	4.45503	-2.69916	6.47361	0.0232546	0.337495	up	6	8	0	0	1	0	0	0	0	0	0	0	-1.78898	-1.67923	-3.94842	-3.94842	-3.25151	-3.94842	-3.94842	-3.94842	-3.94842	-3.94842	-3.94842	-3.94842	Sall1	protein_coding	58198	Msal-3	MGI:MGI:1889585|Ensembl:ENSMUSG00000031665	sal-like 1 (Drosophila)		GO:0010369(chromocenter)//GO:0005634(nucleus)//GO:0000792(heterochromatin)//GO:0005737(cytoplasm)//GO:0016581(NuRD complex)	GO:0003676(nucleic acid binding)//GO:0001105(RNA polymerase II transcription coactivator activity)//GO:0008013(beta-catenin binding)//GO:0003682(chromatin binding)//GO:0004407(histone deacetylase activity)//GO:0001085(RNA polymerase II transcription factor binding)//GO:0001158(enhancer sequence-specific DNA binding)//GO:0046872(metal ion binding)//GO:0005515(protein binding)//GO:0003677(DNA bindi…	GO:2000381(negative regulation of mesoderm development)//GO:0021915(neural tube development)//GO:0035136(forelimb morphogenesis)//GO:0072073(kidney epithelium development)//GO:2000177(regulation of neural precursor cell proliferation)//GO:0000122(negative regulation of transcription from RNA polymerase II promoter)//GO:0001843(neural tube closure)//GO:0001822(kidney development)//GO:0045893(posit…
ENSMUSG00000049926	4.44653	-3.35655	7.88172	0.0138822	0.293769	up	0	0	0	10	0	7	0	0	0	0	0	0	-3.94842	-3.94842	-3.94842	-1.54455	-3.94842	-1.81082	-3.94842	-3.94842	-3.94842	-3.94842	-3.94842	-3.94842	Olfr921	protein_coding	258778	MOR165-8	MGI:MGI:3030755|Ensembl:ENSMUSG00000049926	olfactory receptor 921	mmu04740(Olfactory transduction)	GO:0016021(integral component of membrane)	GO:0005549(odorant binding)//GO:0004984(olfactory receptor activity)	GO:0007608(sensory perception of smell)//GO:0007186(G-protein coupled receptor signaling pathway)
ENSMUSG00000080907	4.44337	-3.42372	6.09369	0.0353284	0.388053	up	6	0	0	10	0	0	0	0	0	0	0	0	-1.78898	-3.94842	-3.94842	-1.54455	-3.94842	-3.94842	-3.94842	-3.94842	-3.94842	-3.94842	-3.94842	-3.94842	4930455H04Rik	protein_coding	74654	-	MGI:MGI:1921904|Ensembl:ENSMUSG00000080907|Vega:OTTMUSG00000029791	RIKEN cDNA 4930455H04 gene		GO:0005575(cellular_component)	GO:0003674(molecular_function)	GO:0008150(biological_process)
ENSMUSG00000055102	4.42877	-2.68605	6.10389	0.0268267	0.35587	up	4	4	0	8	0	0	0	0	0	0	0	0	-2.22089	-2.40727	-3.94842	-1.79988	-3.94842	-3.94842	-3.94842	-3.94842	-3.94842	-3.94842	-3.94842	-3.94842	Zfp819	protein_coding	74400	4930427I11Rik|4933405K07Rik	MGI:MGI:1921650|Ensembl:ENSMUSG00000055102|Vega:OTTMUSG00000022478	zinc finger protein 819		GO:0005634(nucleus)	GO:0005515(protein binding)	GO:0043065(positive regulation of apoptotic process)//GO:0045892(negative regulation of transcription, DNA-templated)
ENSMUSG00000042459	4.40928	9.75835	8.40843	0.010558	0.274314	up	348436	3465	1989	42201	2768	2969	2801	110	8738	3345	3055	870	13.671	6.74486	5.85957	10.1964	6.79978	6.54665	6.799	2.00195	8.39714	6.60358	6.79581	4.70721	Bpifa2	protein_coding	19194	Bpifa2e|Psp	MGI:MGI:97787|Ensembl:ENSMUSG00000042459|Vega:OTTMUSG00000016849	BPI fold containing family A, member 2		GO:0070062(extracellular exosome)//GO:0005576(extracellular region)//GO:0030141(secretory granule)	GO:0008289(lipid binding)//GO:0001530(lipopolysaccharide binding)	GO:0008150(biological_process)//GO:0042742(defense response to bacterium)
ENSMUSG00000023935	4.39973	-2.99064	5.75138	0.0308415	0.373608	up	0	10	5	1	0	0	0	0	0	0	0	0	-3.94842	-1.41844	-2.2476	-3.43319	-3.94842	-3.94842	-3.94842	-3.94842	-3.94842	-3.94842	-3.94842	-3.94842	Spats1	protein_coding	71020	1700011H05Rik|4933400B06Rik|Daip2|Ddip|Srsp1	MGI:MGI:1918270|Ensembl:ENSMUSG00000023935	spermatogenesis associated, serine-rich 1		GO:0005575(cellular_component)	GO:0003674(molecular_function)	GO:0008150(biological_process)
ENSMUSG00000024517	4.38677	-3.18615	8.2438	0.0122374	0.280124	up	4	1	2	2	0	6	0	0	0	0	0	0	-2.22089	-3.3852	-3.02216	-3.05432	-3.94842	-1.97958	-3.94842	-3.94842	-3.94842	-3.94842	-3.94842	-3.94842	Grp	protein_coding	225642	BLP	MGI:MGI:95833|Ensembl:ENSMUSG00000024517|Vega:OTTMUSG00000037740	gastrin releasing peptide		GO:0005576(extracellular region)//GO:0005615(extracellular space)	GO:0005184(neuropeptide hormone activity)	GO:0007218(neuropeptide signaling pathway)
ENSMUSG00000021986	4.38127	-1.56876	8.06622	0.0104221	0.272284	up	20	1	1	0	11	0	1	0	0	0	0	0	-0.297885	-3.3852	-3.41219	-3.94842	-0.979166	-3.94842	-3.25833	-3.94842	-3.94842	-3.94842	-3.94842	-3.94842	Amer2	protein_coding	72125	2600011E07Rik|Fam123a	MGI:MGI:1919375|Ensembl:ENSMUSG00000021986	APC membrane recruitment 2		GO:0016020(membrane)//GO:0005886(plasma membrane)	GO:0005546(phosphatidylinositol-4,5-bisphosphate binding)//GO:0008289(lipid binding)//GO:0005515(protein binding)//GO:0008013(beta-catenin binding)	GO:0090090(negative regulation of canonical Wnt signaling pathway)//GO:0016055(Wnt signaling pathway)//GO:0048856(anatomical structure development)//GO:0060828(regulation of canonical Wnt signaling pathway)
ENSMUSG00000073573	4.37352	-3.02223	8.41089	0.0115551	0.278788	up	1	7	1	0	5	0	0	0	0	0	0	0	-3.29041	-1.82974	-3.41219	-3.94842	-1.91099	-3.94842	-3.94842	-3.94842	-3.94842	-3.94842	-3.94842	-3.94842	Spink11	protein_coding	433181	9230112K01Rik	MGI:MGI:3588289|Ensembl:ENSMUSG00000073573|Vega:OTTMUSG00000049755	serine peptidase inhibitor, Kazal type 11		GO:0001669(acrosomal vesicle)//GO:0005576(extracellular region)//GO:0005615(extracellular space)	GO:0030414(peptidase inhibitor activity)//GO:0004867(serine-type endopeptidase inhibitor activity)	GO:0060046(regulation of acrosome reaction)//GO:1900004(negative regulation of serine-type endopeptidase activity)//GO:0010466(negative regulation of peptidase activity)
ENSMUSG00000032985	4.36435	-3.26684	6.76854	0.0207979	0.326113	up	1	8	0	0	0	6	0	0	0	0	0	0	-3.29041	-1.67923	-3.94842	-3.94842	-3.94842	-1.97958	-3.94842	-3.94842	-3.94842	-3.94842	-3.94842	-3.94842	5730522E02Rik	protein_coding	70626	-	MGI:MGI:1917876	RIKEN cDNA 5730522E02 gene		GO:0005575(cellular_component)	GO:0003674(molecular_function)	GO:0008150(biological_process)
ENSMUSG00000047109	4.35861	-3.38326	6.51611	0.0228806	0.33553	up	0	0	16	0	0	0	0	0	0	0	0	0	-3.94842	-3.94842	-0.91231	-3.94842	-3.94842	-3.94842	-3.94842	-3.94842	-3.94842	-3.94842	-3.94842	-3.94842	Cldn14	protein_coding	56173	AI851731	MGI:MGI:1860425|Ensembl:ENSMUSG00000047109|Vega:OTTMUSG00000019962	claudin 14	mmu04514(Cell adhesion molecules (CAMs))//mmu04530(Tight junction)//mmu04670(Leukocyte transendothelial migration)//mmu05160(Hepatitis C)	GO:0005923(bicellular tight junction)//GO:0005886(plasma membrane)//GO:0016020(membrane)//GO:0016021(integral component of membrane)//GO:0030054(cell junction)//GO:0005783(endoplasmic reticulum)	GO:0005198(structural molecule activity)//GO:0005515(protein binding)
ENSMUSG00000060469	4.35289	-1.16611	5.65494	0.0324469	0.378341	up	0	0	176	1	33	0	6	1	0	0	0	1	-3.94842	-3.94842	2.37766	-3.43319	0.477438	-3.94842	-1.72183	-3.31331	-3.94842	-3.94842	-3.94842	-3.40009	Krtap19-3	protein_coding	77918	A030006N06Rik|Krtap16-5	MGI:MGI:1925168|Ensembl:ENSMUSG00000060469	keratin associated protein 19-3		GO:0005882(intermediate filament)//GO:0005575(cellular_component)	GO:0003674(molecular_function)	GO:0008150(biological_process)
ENSMUSG00000018620	4.35113	-3.33287	5.9705	0.0282697	0.362113	up	0	7	0	0	0	8	0	0	0	0	0	0	-3.94842	-1.82974	-3.94842	-3.94842	-3.94842	-1.65975	-3.94842	-3.94842	-3.94842	-3.94842	-3.94842	-3.94842	Mmp20	protein_coding	30800	-	MGI:MGI:1353466|Ensembl:ENSMUSG00000018620	matrix metallopeptidase 20 (enamelysin)		GO:0005578(proteinaceous extracellular matrix)//GO:0031012(extracellular matrix)//GO:0005576(extracellular region)	GO:0008237(metallopeptidase activity)//GO:0008233(peptidase activity)//GO:0008270(zinc ion binding)//GO:0004222(metalloendopeptidase activity)//GO:0005509(calcium ion binding)//GO:0046872(metal ion binding)//GO:0016787(hydrolase activity)	GO:0006508(proteolysis)//GO:0030163(protein catabolic process)//GO:0097186(amelogenesis)//GO:0022617(extracellular matrix disassembly)
ENSMUSG00000071229	4.3465	-3.11859	5.9847	0.0281119	0.361553	up	1	0	0	0	3	10	0	0	0	0	0	0	-3.29041	-3.94842	-3.94842	-3.94842	-2.43085	-1.39812	-3.94842	-3.94842	-3.94842	-3.94842	-3.94842	-3.94842	Timm8a2	protein_coding	223262	-	MGI:MGI:3615492|Ensembl:ENSMUSG00000071229|Vega:OTTMUSG00000033567	translocase of inner mitochondrial membrane 8A2		GO:0016020(membrane)//GO:0005743(mitochondrial inner membrane)//GO:0005739(mitochondrion)	GO:0003674(molecular_function)//GO:0046872(metal ion binding)	GO:0006810(transport)//GO:0015031(protein transport)
ENSMUSG00000025497	4.3459	-3.32373	5.91283	0.0289215	0.363851	up	12	0	1	0	0	0	0	0	0	0	0	0	-0.960226	-3.94842	-3.41219	-3.94842	-3.94842	-3.94842	-3.94842	-3.94842	-3.94842	-3.94842	-3.94842	-3.94842	Cdhr5	protein_coding	72040	1810074H01Rik|AI481143|Mucdhl|Mupcdh	MGI:MGI:1919290|Ensembl:ENSMUSG00000025497	cadherin-related family member 5		GO:0005886(plasma membrane)//GO:0070062(extracellular exosome)//GO:0016020(membrane)//GO:0042995(cell projection)//GO:0016021(integral component of membrane)//GO:0031526(brush border membrane)//GO:0044214(spanning component of plasma membrane)//GO:0031528(microvillus membrane)//GO:0005905(clathrin-coated pit)//GO:0016324(apical plasma membrane)	GO:0050839(cell adhesion molecule binding)//GO:0005509(calcium ion binding)//GO:0008013(beta-catenin binding)	GO:0090675(intermicrovillar adhesion)//GO:0007156(homophilic cell adhesion via plasma membrane adhesion molecules)//GO:0007155(cell adhesion)//GO:0032532(regulation of microvillus length)//GO:0030154(cell differentiation)
ENSMUSG00000006538	4.34532	-2.03443	8.30671	0.00950393	0.268733	up	4	14	13	6	1	1	1	0	0	0	0	0	-2.22089	-1.00621	-1.17184	-2.11034	-3.25151	-3.37722	-3.25833	-3.94842	-3.94842	-3.94842	-3.94842	-3.94842	Ihh	protein_coding	16147	HHG-2	MGI:MGI:96533|Ensembl:ENSMUSG00000006538|Vega:OTTMUSG00000048255	Indian hedgehog	mmu04340(Hedgehog signaling pathway)	GO:0005578(proteinaceous extracellular matrix)//GO:0016020(membrane)//GO:0005886(plasma membrane)//GO:0005576(extracellular region)	GO:0008233(peptidase activity)//GO:0005113(patched binding)//GO:0005509(calcium ion binding)//GO:0046872(metal ion binding)//GO:0005515(protein binding)//GO:0016787(hydrolase activity)	GO:0033089(positive regulation of T cell differentiation in thymus)//GO:0009880(embryonic pattern specification)//GO:0060323(head morphogenesis)//GO:0033085(negative regulation of T cell differentiation in thymus)//GO:0001763(morphogenesis of a branching structure)//GO:0003406(retinal pigment epithelium development)//GO:0001708(cell fate specification)//GO:0048596(embryonic camera-type eye morpho…
ENSMUSG00000033219	4.33628	-2.88211	7.10296	0.0183687	0.314966	up	0	2	0	6	6	0	0	0	0	0	0	0	-3.94842	-2.98116	-3.94842	-2.11034	-1.70775	-3.94842	-3.94842	-3.94842	-3.94842	-3.94842	-3.94842	-3.94842	Gm9758	protein_coding	381714	ENSMUSG00000033219	MGI:MGI:3704245|Ensembl:ENSMUSG00000033219|Vega:OTTMUSG00000025965	predicted gene 9758		GO:0005575(cellular_component)	GO:0003674(molecular_function)	GO:0008150(biological_process)
ENSMUSG00000022429	4.31705	-3.2314	11.1948	0.00475397	0.214104	up	2	1	3	8	1	0	0	0	0	0	0	0	-2.84019	-3.3852	-2.71544	-1.79988	-3.25151	-3.94842	-3.94842	-3.94842	-3.94842	-3.94842	-3.94842	-3.94842	Dmc1	protein_coding	13404	Dmc1h|Lim15|Mei11|sgdp	MGI:MGI:105393|Ensembl:ENSMUSG00000022429	DNA meiotic recombinase 1		GO:0000794(condensed nuclear chromosome)//GO:0005654(nucleoplasm)//GO:0005634(nucleus)//GO:0000781(chromosome, telomeric region)//GO:0005694(chromosome)	GO:0000150(recombinase activity)//GO:0005524(ATP binding)//GO:0008094(DNA-dependent ATPase activity)//GO:0000166(nucleotide binding)//GO:0004520(endodeoxyribonuclease activity)//GO:0003697(single-stranded DNA binding)//GO:0000400(four-way junction DNA binding)//GO:0003677(DNA binding)//GO:0003690(double-stranded DNA binding)	GO:0001556(oocyte maturation)//GO:0007131(reciprocal meiotic recombination)//GO:0007286(spermatid development)//GO:0010212(response to ionizing radiation)//GO:0007049(cell cycle)//GO:0042148(strand invasion)//GO:0006281(DNA repair)//GO:0000730(DNA recombinase assembly)//GO:0006312(mitotic recombination)//GO:0007276(gamete generation)//GO:0001541(ovarian follicle development)//GO:0007141(male meio…
ENSMUSG00000030406	4.29453	-3.4313	7.6575	0.0150289	0.302392	up	0	5	10	0	0	0	0	0	0	0	0	0	-3.94842	-2.18806	-1.48854	-3.94842	-3.94842	-3.94842	-3.94842	-3.94842	-3.94842	-3.94842	-3.94842	-3.94842	Gipr	protein_coding	381853	GIP-R|Gm1081|Gm160	MGI:MGI:1352753|Ensembl:ENSMUSG00000030406|Vega:OTTMUSG00000058589	gastric inhibitory polypeptide receptor	mmu04024(cAMP signaling pathway)//mmu04080(Neuroactive ligand-receptor interaction)	GO:0016020(membrane)//GO:0005886(plasma membrane)//GO:0016021(integral component of membrane)	GO:0017046(peptide hormone binding)//GO:0004872(receptor activity)//GO:0004871(signal transducer activity)//GO:0016519(gastric inhibitory peptide receptor activity)//GO:0004930(G-protein coupled receptor activity)//GO:0004888(transmembrane signaling receptor activity)	GO:0031018(endocrine pancreas development)//GO:0032024(positive regulation of insulin secretion)//GO:0051592(response to calcium ion)//GO:0007204(positive regulation of cytosolic calcium ion concentration)//GO:0007218(neuropeptide signaling pathway)//GO:0007166(cell surface receptor signaling pathway)//GO:0030819(positive regulation of cAMP biosynthetic process)//GO:0007186(G-protein coupled rece…
ENSMUSG00000091393	4.29156	-3.47538	8.13267	0.0187883	0.316535	up	6	1	1	6	0	0	0	0	0	0	0	0	-1.78898	-3.3852	-3.41219	-2.11034	-3.94842	-3.94842	-3.94842	-3.94842	-3.94842	-3.94842	-3.94842	-3.94842	5330438I03Rik	protein_coding	381325	Gm985	MGI:MGI:2685831	RIKEN cDNA 5330438I03 gene		GO:0005575(cellular_component)	GO:0003674(molecular_function)	GO:0008150(biological_process)
ENSMUSG00000037202	4.28045	-2.6501	5.48855	0.0342953	0.38425	up	1	1	0	0	0	12	0	0	0	0	0	0	-3.29041	-3.3852	-3.94842	-3.94842	-3.94842	-1.17673	-3.94842	-3.94842	-3.94842	-3.94842	-3.94842	-3.94842	Prf1	protein_coding	18646	Pfn|Pfp|Prf-1	MGI:MGI:97551|Ensembl:ENSMUSG00000037202	perforin 1 (pore forming protein)	mmu04650(Natural killer cell mediated cytotoxicity)//mmu04940(Type I diabetes mellitus)//mmu05320(Autoimmune thyroid disease)//mmu05330(Allograft rejection)//mmu05332(Graft-versus-host disease)//mmu05416(Viral myocarditis)	GO:0005768(endosome)//GO:0005886(plasma membrane)//GO:0005576(extracellular region)//GO:0016020(membrane)//GO:0016021(integral component of membrane)//GO:0044194(cytolytic granule)//GO:0031410(cytoplasmic vesicle)//GO:0005615(extracellular space)//GO:0016023(cytoplasmic, membrane-bounded vesicle)	GO:0046872(metal ion binding)//GO:0005509(calcium ion binding)//GO:0022829(wide pore channel activity)	GO:0019835(cytolysis)//GO:0051260(protein homooligomerization)//GO:0001771(immunological synapse formation)//GO:0051607(defense response to virus)//GO:0002418(immune response to tumor cell)//GO:0007623(circadian rhythm)//GO:0006915(apoptotic process)//GO:0002357(defense response to tumor cell)
ENSMUSG00000024518	4.26651	-2.55066	4.9912	0.0421517	0.406436	up	4	0	10	0	0	0	0	0	0	0	0	0	-2.22089	-3.94842	-1.48854	-3.94842	-3.94842	-3.94842	-3.94842	-3.94842	-3.94842	-3.94842	-3.94842	-3.94842	Rax	protein_coding	19434	7530406A22Rik|E130303K03Rik|Rx|ey-1|ey1	MGI:MGI:109632|Ensembl:ENSMUSG00000024518	retina and anterior neural fold homeobox		GO:0005634(nucleus)	GO:0001077(transcriptional activator activity, RNA polymerase II core promoter proximal region sequence-specific binding)//GO:0043565(sequence-specific DNA binding)//GO:0000978(RNA polymerase II core promoter proximal region sequence-specific DNA binding)//GO:0003677(DNA binding)//GO:0003700(transcription factor activity, sequence-specific DNA binding)	GO:0021854(hypothalamus development)//GO:0045944(positive regulation of transcription from RNA polymerase II promoter)//GO:0007420(brain development)//GO:0060173(limb development)//GO:0006351(transcription, DNA-templated)//GO:0006366(transcription from RNA polymerase II promoter)//GO:0007275(multicellular organism development)//GO:0007601(visual perception)//GO:0043010(camera-type eye development…
ENSMUSG00000071107	4.25944	-3.4106	8.42493	0.0114999	0.278788	up	6	1	0	0	0	6	0	0	0	0	0	0	-1.78898	-3.3852	-3.94842	-3.94842	-3.94842	-1.97958	-3.94842	-3.94842	-3.94842	-3.94842	-3.94842	-3.94842	4732465J04Rik	protein_coding	414105	-	MGI:MGI:3041208	RIKEN cDNA 4732465J04 gene		GO:0005575(cellular_component)	GO:0003674(molecular_function)	GO:0008150(biological_process)
ENSMUSG00000038026	4.25518	-3.3572	5.01065	0.0418073	0.405894	up	12	0	0	0	0	0	0	0	0	0	0	0	-0.960226	-3.94842	-3.94842	-3.94842	-3.94842	-3.94842	-3.94842	-3.94842	-3.94842	-3.94842	-3.94842	-3.94842	Kcnj9	protein_coding	16524	1700085N21Rik|Girk3|Kir3.3|mbGIRK3	MGI:MGI:108007|Ensembl:ENSMUSG00000038026|Vega:OTTMUSG00000050096	potassium inwardly-rectifying channel, subfamily J, member 9	mmu04713(Circadian entrainment)//mmu04723(Retrograde endocannabinoid signaling)//mmu04726(Serotonergic synapse)//mmu04728(Dopaminergic synapse)//mmu04915(Estrogen signaling pathway)//mmu04921(Oxytocin signaling pathway)//mmu05032(Morphine addiction)	GO:0016020(membrane)//GO:0005886(plasma membrane)//GO:0005887(integral component of plasma membrane)//GO:0016021(integral component of membrane)	GO:0030165(PDZ domain binding)//GO:0005242(inward rectifier potassium channel activity)//GO:0005244(voltage-gated ion channel activity)//GO:0015467(G-protein activated inward rectifier potassium channel activity)	GO:0006810(transport)//GO:0034765(regulation of ion transmembrane transport)//GO:0006813(potassium ion transport)//GO:0010107(potassium ion import)//GO:0006811(ion transport)
ENSMUSG00000055177	4.24835	-3.41339	7.9237	0.0136789	0.293437	up	6	0	2	0	0	5	0	0	0	0	0	0	-1.78898	-3.94842	-3.02216	-3.94842	-3.94842	-2.17072	-3.94842	-3.94842	-3.94842	-3.94842	-3.94842	-3.94842	Cstl1	protein_coding	228756	RCET1|RCET2|RCET3	MGI:MGI:2652834|Ensembl:ENSMUSG00000055177|Vega:OTTMUSG00000015717	cystatin-like 1		GO:0005575(cellular_component)	GO:0003674(molecular_function)	GO:0008150(biological_process)
ENSMUSG00000074414	4.24502	-2.73338	8.58736	0.008545	0.259891	up	0	4	10	12	6	2	0	0	0	0	0	1	-3.94842	-2.40727	-1.48854	-1.32768	-1.70775	-2.96911	-3.94842	-3.94842	-3.94842	-3.94842	-3.94842	-3.40009	Gm10691	protein_coding
ENSMUSG00000029375	4.23081	-3.04144	6.32627	0.0246074	0.343286	up	2	2	0	0	6	2	0	0	0	0	0	0	-2.84019	-2.98116	-3.94842	-3.94842	-1.70775	-2.96911	-3.94842	-3.94842	-3.94842	-3.94842	-3.94842	-3.94842	Cxcl15	protein_coding	20309	Il8|Scyb15|lungkine|weche	MGI:MGI:1339941|Ensembl:ENSMUSG00000029375|Vega:OTTMUSG00000055507	chemokine (C-X-C motif) ligand 15	mmu04060(Cytokine-cytokine receptor interaction)//mmu04062(Chemokine signaling pathway)	GO:0005576(extracellular region)//GO:0005615(extracellular space)	GO:0045236(CXCR chemokine receptor binding)//GO:0008009(chemokine activity)//GO:0005125(cytokine activity)	GO:0090023(positive regulation of neutrophil chemotaxis)//GO:0042127(regulation of cell proliferation)//GO:0006954(inflammatory response)//GO:0030097(hemopoiesis)//GO:0032496(response to lipopolysaccharide)//GO:0070098(chemokine-mediated signaling pathway)//GO:0006955(immune response)//GO:0006935(chemotaxis)//GO:0007186(G-protein coupled receptor signaling pathway)//GO:0030593(neutrophil chemotax…
ENSMUSG00000068068	4.23017	-3.49974	5.78898	0.0391648	0.400007	up	0	0	8	0	5	0	0	0	0	0	0	0	-3.94842	-3.94842	-1.74635	-3.94842	-1.91099	-3.94842	-3.94842	-3.94842	-3.94842	-3.94842	-3.94842	-3.94842	Gm7735	protein_coding	665661	EG665661	MGI:MGI:3649168	predicted gene 7735		GO:0005575(cellular_component)	GO:0003674(molecular_function)	GO:0008150(biological_process)
ENSMUSG00000043460	4.22032	-3.16579	4.75699	0.0465732	0.415621	up	0	0	1	14	0	0	0	0	0	0	0	0	-3.94842	-3.94842	-3.41219	-1.13919	-3.94842	-3.94842	-3.94842	-3.94842	-3.94842	-3.94842	-3.94842	-3.94842	Elfn2	protein_coding	207393	6330514E13|AW048948|BC094219|Lrrc62|Ppp1r29	MGI:MGI:3608416|Ensembl:ENSMUSG00000043460	leucine rich repeat and fibronectin type III, extracellular 2		GO:0016020(membrane)//GO:0016021(integral component of membrane)//GO:0005615(extracellular space)	GO:0004864(protein phosphatase inhibitor activity)//GO:0019902(phosphatase binding)	GO:0010923(negative regulation of phosphatase activity)
ENSMUSG00000040231	4.20769	-3.48547	5.89916	0.0377205	0.396935	up	0	6	8	0	0	0	0	0	0	0	0	0	-3.94842	-1.99781	-1.74635	-3.94842	-3.94842	-3.94842	-3.94842	-3.94842	-3.94842	-3.94842	-3.94842	-3.94842	Syngr4	protein_coding	58867	1700016O14Rik	MGI:MGI:1928903|Ensembl:ENSMUSG00000040231|Ensembl:ENSMUSG00000108898	synaptogyrin 4		GO:0016020(membrane)//GO:0016021(integral component of membrane)//GO:0030672(synaptic vesicle membrane)//GO:0031594(neuromuscular junction)	GO:0003674(molecular_function)	GO:0008150(biological_process)
ENSMUSG00000073752	4.195	-3.37707	6.90034	0.0197985	0.322462	up	0	0	5	4	0	5	0	0	0	0	0	0	-3.94842	-3.94842	-2.2476	-2.50646	-3.94842	-2.17072	-3.94842	-3.94842	-3.94842	-3.94842	-3.94842	-3.94842	Gm10570	protein_coding	100038640	ENSMUSG00000073752	MGI:MGI:3642427	predicted gene 10570		GO:0005575(cellular_component)	GO:0003674(molecular_function)	GO:0008150(biological_process)
ENSMUSG00000078497	4.19109	-3.25869	7.35033	0.0167825	0.308549	up	1	0	1	2	6	2	0	0	0	0	0	0	-3.29041	-3.94842	-3.41219	-3.05432	-1.70775	-2.96911	-3.94842	-3.94842	-3.94842	-3.94842	-3.94842	-3.94842	Gm13145	protein_coding
ENSMUSG00000059410	4.18644	-3.50941	6.76917	0.020793	0.326113	up	0	0	1	0	10	0	0	0	0	0	0	0	-3.94842	-3.94842	-3.41219	-3.94842	-1.09836	-3.94842	-3.94842	-3.94842	-3.94842	-3.94842	-3.94842	-3.94842	Tas2r125	protein_coding	387352	T2R26|Tas2r25|mGR25|mt2r59	MGI:MGI:2681269|Ensembl:ENSMUSG00000059410|Vega:OTTMUSG00000056965	taste receptor, type 2, member 125	mmu04742(Taste transduction)	GO:0016020(membrane)//GO:0016021(integral component of membrane)	GO:0004871(signal transducer activity)//GO:0033038(bitter taste receptor activity)//GO:0004930(G-protein coupled receptor activity)	GO:0050909(sensory perception of taste)//GO:0007186(G-protein coupled receptor signaling pathway)//GO:0050896(response to stimulus)//GO:0001580(detection of chemical stimulus involved in sensory perception of bitter taste)//GO:0007165(signal transduction)
ENSMUSG00000033342	4.17927	-3.24203	6.55309	0.0225608	0.333769	up	0	4	1	1	6	0	0	0	0	0	0	0	-3.94842	-2.40727	-3.41219	-3.43319	-1.70775	-3.94842	-3.94842	-3.94842	-3.94842	-3.94842	-3.94842	-3.94842	4833424O15Rik	protein_coding
ENSMUSG00000047518	4.17696	-3.45948	8.22142	0.0123323	0.280809	up	0	0	5	8	1	0	0	0	0	0	0	0	-3.94842	-3.94842	-2.2476	-1.79988	-3.25151	-3.94842	-3.94842	-3.94842	-3.94842	-3.94842	-3.94842	-3.94842	Slfnl1	protein_coding	194219	4933406A14Rik	MGI:MGI:3045330|Ensembl:ENSMUSG00000047518|Vega:OTTMUSG00000008812	schlafen like 1		GO:0005575(cellular_component)	GO:0005524(ATP binding)//GO:0000166(nucleotide binding)//GO:0003674(molecular_function)	GO:0008150(biological_process)
ENSMUSG00000053184	4.17276	-3.24501	5.71615	0.03128	0.374362	up	0	11	0	0	1	1	0	0	0	0	0	0	-3.94842	-1.30382	-3.94842	-3.94842	-3.25151	-3.37722	-3.94842	-3.94842	-3.94842	-3.94842	-3.94842	-3.94842	Spaca3	protein_coding	75622	1700025M08Rik|ALLP17|Lyc3|SLLP1|mSLLP1	MGI:MGI:1922872|Ensembl:ENSMUSG00000053184|Vega:OTTMUSG00000000851	sperm acrosome associated 3		GO:0005764(lysosome)//GO:0005576(extracellular region)//GO:0016020(membrane)//GO:0001669(acrosomal vesicle)//GO:0016021(integral component of membrane)//GO:0031410(cytoplasmic vesicle)//GO:0030141(secretory granule)	GO:0005515(protein binding)//GO:0003796(lysozyme activity)	GO:0035036(sperm-egg recognition)//GO:0009566(fertilization)
ENSMUSG00000090141	4.16864	-3.52409	8.24275	0.0182045	0.313954	up	0	0	2	2	6	2	0	0	0	0	0	0	-3.94842	-3.94842	-3.02216	-3.05432	-1.70775	-2.96911	-3.94842	-3.94842	-3.94842	-3.94842	-3.94842	-3.94842	Gm614	protein_coding	245536	-	MGI:MGI:2685460|Ensembl:ENSMUSG00000090141|Vega:OTTMUSG00000018206	predicted gene 614		GO:0005575(cellular_component)	GO:0003674(molecular_function)	GO:0008150(biological_process)
ENSMUSG00000025194	4.16337	-2.92392	5.50543	0.0340603	0.384196	up	5	0	0	8	0	0	0	0	0	0	0	0	-1.98883	-3.94842	-3.94842	-1.79988	-3.94842	-3.94842	-3.94842	-3.94842	-3.94842	-3.94842	-3.94842	-3.94842	Abcc2	protein_coding	12780	AI173996|Abc30|Cmoat|Mrp2|cMRP	MGI:MGI:1352447|Ensembl:ENSMUSG00000025194|Vega:OTTMUSG00000026258	ATP-binding cassette, sub-family C (CFTR/MRP), member 2	mmu02010(ABC transporters)//mmu04976(Bile secretion)	GO:0005887(integral component of plasma membrane)//GO:0046581(intercellular canaliculus)//GO:0009986(cell surface)//GO:0016020(membrane)//GO:0031526(brush border membrane)//GO:0016324(apical plasma membrane)	GO:0005515(protein binding)//GO:0019904(protein domain specific binding)	GO:0006855(drug transmembrane transport)//GO:0015722(canalicular bile acid transport)//GO:0070327(thyroid hormone transport)//GO:0030644(cellular chloride ion homeostasis)//GO:0042493(response to drug)//GO:0015694(mercury ion transport)//GO:0043627(response to estrogen)//GO:0016999(antibiotic metabolic process)//GO:0015732(prostaglandin transport)//GO:1901086(benzylpenicillin metabolic process)
ENSMUSG00000032671	4.15096	-3.49335	5.89592	0.0377621	0.396935	up	0	0	7	7	0	0	0	0	0	0	0	0	-3.94842	-3.94842	-1.89489	-1.94678	-3.94842	-3.94842	-3.94842	-3.94842	-3.94842	-3.94842	-3.94842	-3.94842	A930018P22Rik	protein_coding	68243	-	MGI:MGI:1915493|Ensembl:ENSMUSG00000032671|Vega:OTTMUSG00000014933	RIKEN cDNA A930018P22 gene		GO:0005575(cellular_component)	GO:0003674(molecular_function)	GO:0008150(biological_process)
ENSMUSG00000026963	4.14086	-3.42086	7.56133	0.015554	0.305413	up	0	5	1	0	4	2	0	0	0	0	0	0	-3.94842	-2.18806	-3.41219	-3.94842	-2.14763	-2.96911	-3.94842	-3.94842	-3.94842	-3.94842	-3.94842	-3.94842	Tmem210	protein_coding	78217	4930571C24Rik	MGI:MGI:1925467|Ensembl:ENSMUSG00000026963|Vega:OTTMUSG00000011905	transmembrane protein 210		GO:0016020(membrane)//GO:0016021(integral component of membrane)//GO:0005575(cellular_component)	GO:0003674(molecular_function)	GO:0008150(biological_process)
ENSMUSG00000074273	4.11922	-2.78725	6.37725	0.0205463	0.326113	up	18	0	9	1	0	0	0	0	0	1	0	0	-0.43718	-3.94842	-1.61169	-3.43319	-3.94842	-3.94842	-3.94842	-3.94842	-3.94842	-3.41384	-3.94842	-3.94842	Gm10657	protein_coding	100038634	ENSMUSG00000074273	MGI:MGI:3642259	predicted gene 10657		GO:0005575(cellular_component)	GO:0003674(molecular_function)	GO:0008150(biological_process)
ENSMUSG00000027209	4.11103	-3.53043	8.31849	0.0178158	0.311866	up	4	4	0	3	1	0	0	0	0	0	0	0	-2.22089	-2.40727	-3.94842	-2.75454	-3.25151	-3.94842	-3.94842	-3.94842	-3.94842	-3.94842	-3.94842	-3.94842	Fam227b	protein_coding	75823	4930525F21Rik	MGI:MGI:1923073|Ensembl:ENSMUSG00000027209|Vega:OTTMUSG00000015343	family with sequence similarity 227, member B		GO:0005575(cellular_component)	GO:0003674(molecular_function)	GO:0008150(biological_process)
ENSMUSG00000021852	4.10491	-2.48176	7.10815	0.0152097	0.302833	up	1	6	8	19	0	16	0	0	0	1	0	1	-3.29041	-1.99781	-1.74635	-0.753824	-3.94842	-0.815496	-3.94842	-3.94842	-3.94842	-3.41384	-3.94842	-3.40009	Slc35f4	protein_coding	75288	4930550L21Rik	MGI:MGI:1922538|Ensembl:ENSMUSG00000021852|Vega:OTTMUSG00000032891	solute carrier family 35, member F4		GO:0016020(membrane)//GO:0016021(integral component of membrane)//GO:0005575(cellular_component)	GO:0003674(molecular_function)	GO:0006810(transport)//GO:0008150(biological_process)
ENSMUSG00000070388	4.10479	-2.72177	4.6142	0.0495367	0.425915	up	10	0	0	1	0	0	0	0	0	0	0	0	-1.18735	-3.94842	-3.94842	-3.43319	-3.94842	-3.94842	-3.94842	-3.94842	-3.94842	-3.94842	-3.94842	-3.94842	Fbxo39	protein_coding	628100	1700010H23Rik	MGI:MGI:3505735|Ensembl:ENSMUSG00000070388|Vega:OTTMUSG00000006107	F-box protein 39		GO:0019005(SCF ubiquitin ligase complex)	GO:0003674(molecular_function)	GO:0031146(SCF-dependent proteasomal ubiquitin-dependent protein catabolic process)
ENSMUSG00000096953	4.09455	-3.43293	6.13729	0.026479	0.354466	up	0	3	10	0	0	0	0	0	0	0	0	0	-3.94842	-2.66586	-1.48854	-3.94842	-3.94842	-3.94842	-3.94842	-3.94842	-3.94842	-3.94842	-3.94842	-3.94842	Gm26571	protein_coding
ENSMUSG00000051976	4.08552	-3.48785	6.8518	0.02016	0.324721	up	0	0	12	0	0	1	0	0	0	0	0	0	-3.94842	-3.94842	-1.26988	-3.94842	-3.94842	-3.37722	-3.94842	-3.94842	-3.94842	-3.94842	-3.94842	-3.94842	6330444E15Rik	protein_coding	442797	-	MGI:MGI:3045241	RIKEN cDNA 6330444E15 gene		GO:0005575(cellular_component)	GO:0003674(molecular_function)	GO:0008150(biological_process)
ENSMUSG00000035403	4.08462	-2.41187	5.23974	0.0379885	0.396935	up	1	5	1	0	1	4	0	0	0	0	0	0	-3.29041	-2.18806	-3.41219	-3.94842	-3.25151	-2.39112	-3.94842	-3.94842	-3.94842	-3.94842	-3.94842	-3.94842	Crb2	protein_coding	241324	5930402A21|BC043114	MGI:MGI:2679260|Ensembl:ENSMUSG00000035403|Vega:OTTMUSG00000012713	crumbs family member 2	mmu04390(Hippo signaling pathway)	GO:0016020(membrane)//GO:0016021(integral component of membrane)//GO:0043234(protein complex)//GO:0070062(extracellular exosome)	GO:0019828(aspartic-type endopeptidase inhibitor activity)//GO:0019899(enzyme binding)//GO:0005509(calcium ion binding)	GO:0050896(response to stimulus)//GO:0072358(cardiovascular system development)//GO:0014028(notochord formation)//GO:0045199(maintenance of epithelial cell apical/basal polarity)//GO:0060042(retina morphogenesis in camera-type eye)//GO:0001756(somitogenesis)//GO:0045197(establishment or maintenance of epithelial cell apical/basal polarity)//GO:0030513(positive regulation of BMP signaling pathway)…
ENSMUSG00000039057	4.0845	-2.99553	8.45563	0.0089809	0.264237	up	0	1	0	6	6	16	0	0	0	0	0	1	-3.94842	-3.3852	-3.94842	-2.11034	-1.70775	-0.815496	-3.94842	-3.94842	-3.94842	-3.94842	-3.94842	-3.40009	Myo16	protein_coding	244281	BM140241|C230040D10Rik|Gm1105|NYAP3|mKIAA0865	MGI:MGI:2685951|Ensembl:ENSMUSG00000039057|Vega:OTTMUSG00000059084	myosin XVI		GO:0005654(nucleoplasm)//GO:0048471(perinuclear region of cytoplasm)//GO:0016459(myosin complex)//GO:0005737(cytoplasm)	GO:0005524(ATP binding)//GO:0000166(nucleotide binding)//GO:0003774(motor activity)//GO:0003779(actin binding)//GO:0005515(protein binding)	GO:0014065(phosphatidylinositol 3-kinase signaling)//GO:0048812(neuron projection morphogenesis)
ENSMUSG00000091039	4.07789	-2.9385	5.81924	0.0260577	0.352011	up	0	0	26	0	6	0	1	0	0	0	0	0	-3.94842	-3.94842	-0.281154	-3.94842	-1.70775	-3.94842	-3.25833	-3.94842	-3.94842	-3.94842	-3.94842	-3.94842	Krtap20-2	protein_coding	622935	1190004K03Rik|EG622935|Gm6371	MGI:MGI:1916148|Ensembl:ENSMUSG00000091039	keratin associated protein 20-2		GO:0005575(cellular_component)	GO:0003674(molecular_function)	GO:0008150(biological_process)
ENSMUSG00000013415	4.07456	-3.51824	5.33389	0.0459119	0.413866	up	0	0	12	1	0	0	0	0	0	0	0	0	-3.94842	-3.94842	-1.26988	-3.43319	-3.94842	-3.94842	-3.94842	-3.94842	-3.94842	-3.94842	-3.94842	-3.94842	Igf2bp1	protein_coding	140486	AL024068|AW549074|CRD-BP|Crdbp|D030026A21Rik|D11Moh40e|D11Moh45|IMP-1|Neilsen|ZBP-1|Zbp1|mir-3063	MGI:MGI:1890357|Ensembl:ENSMUSG00000013415|Vega:OTTMUSG00000001937	insulin-like growth factor 2 mRNA binding protein 1	mmu05206(MicroRNAs in cancer)	GO:0030529(intracellular ribonucleoprotein complex)//GO:0070937(CRD-mediated mRNA stability complex)//GO:0030425(dendrite)//GO:0042995(cell projection)//GO:0005634(nucleus)//GO:0005737(cytoplasm)//GO:0010494(cytoplasmic stress granule)	GO:0003676(nucleic acid binding)//GO:0003723(RNA binding)//GO:0003730(mRNA 3'-UTR binding)//GO:0003729(mRNA binding)//GO:0000166(nucleotide binding)//GO:0048027(mRNA 5'-UTR binding)//GO:0044822(poly(A) RNA binding)//GO:0045182(translation regulator activity)	GO:0006417(regulation of translation)//GO:0051028(mRNA transport)//GO:0022013(pallium cell proliferation in forebrain)//GO:0010610(regulation of mRNA stability involved in response to stress)//GO:0017148(negative regulation of translation)//GO:0006403(RNA localization)//GO:0097150(neuronal stem cell population maintenance)//GO:0006810(transport)//GO:0070934(CRD-mediated mRNA stabilization)
ENSMUSG00000066007	4.0702	-3.33242	7.76543	0.0144637	0.298559	up	6	2	0	0	1	2	0	0	0	0	0	0	-1.78898	-2.98116	-3.94842	-3.94842	-3.25151	-2.96911	-3.94842	-3.94842	-3.94842	-3.94842	-3.94842	-3.94842	Zfp600	protein_coding	667666	Gm13164|OTTMUSG00000010694	MGI:MGI:3705222|Ensembl:ENSMUSG00000066007|Vega:OTTMUSG00000010694	zinc finger protein 600		GO:0005575(cellular_component)	GO:0003700(transcription factor activity, sequence-specific DNA binding)	GO:0006355(regulation of transcription, DNA-templated)
ENSMUSG00000054976	4.06805	-2.21636	5.7199	0.031233	0.374362	up	0	4	0	9	0	0	0	0	0	0	0	0	-3.94842	-2.40727	-3.94842	-1.66657	-3.94842	-3.94842	-3.94842	-3.94842	-3.94842	-3.94842	-3.94842	-3.94842	Nyap2	protein_coding	241134	9430031J16Rik|Jr6|Kiaa1486	MGI:MGI:2443135|Ensembl:ENSMUSG00000054976|Vega:OTTMUSG00000026706	neuronal tyrosine-phophorylated phosphoinositide 3-kinase adaptor 2			GO:0005515(protein binding)	GO:0014065(phosphatidylinositol 3-kinase signaling)//GO:0048812(neuron projection morphogenesis)
ENSMUSG00000070798	4.04867	-3.55552	6.41971	0.0317265	0.376539	up	0	1	0	4	6	0	0	0	0	0	0	0	-3.94842	-3.3852	-3.94842	-2.50646	-1.70775	-3.94842	-3.94842	-3.94842	-3.94842	-3.94842	-3.94842	-3.94842	Psg25	protein_coding	114868	cea13	MGI:MGI:1891357|Ensembl:ENSMUSG00000070798|Vega:OTTMUSG00000043492	pregnancy-specific glycoprotein 25		GO:0005575(cellular_component)	GO:0003674(molecular_function)	GO:0008150(biological_process)
ENSMUSG00000091674	4.04172	-3.20376	6.57758	0.0223519	0.333097	up	3	3	1	5	0	0	0	0	0	0	0	0	-2.49756	-2.66586	-3.41219	-2.29485	-3.94842	-3.94842	-3.94842	-3.94842	-3.94842	-3.94842	-3.94842	-3.94842	C630004L07Rik	protein_coding	329973	C630004L07|ENSMUSG00000060247	MGI:MGI:3641643	RIKEN cDNA C630004L07 gene		GO:0005575(cellular_component)	GO:0003674(molecular_function)	GO:0008150(biological_process)
ENSMUSG00000037124	4.04054	-2.1606	4.6654	0.0484492	0.422088	up	0	12	0	0	0	0	0	0	0	0	0	0	-3.94842	-1.19765	-3.94842	-3.94842	-3.94842	-3.94842	-3.94842	-3.94842	-3.94842	-3.94842	-3.94842	-3.94842	Trim58	protein_coding	216781	Gm16|Gm1783	MGI:MGI:2684862|Ensembl:ENSMUSG00000037124|Vega:OTTMUSG00000005754	tripartite motif-containing 58		GO:0005622(intracellular)//GO:0005575(cellular_component)	GO:0070740(tubulin-glutamic acid ligase activity)//GO:0008270(zinc ion binding)//GO:0070739(protein-glutamic acid ligase activity)//GO:0070735(protein-glycine ligase activity)//GO:0008766(UDP-N-acetylmuramoylalanyl-D-glutamyl-2,6-diaminopimelate-D-alanyl-D-alanine ligase activity)//GO:0070737(protein-glycine ligase activity, elongating)//GO:0018169(ribosomal S6-glutamic acid ligase activity)//GO:…	GO:0008150(biological_process)
ENSMUSG00000074264	4.03095	5.81465	13.0808	0.00235972	0.18806	up	21656	389	444	635	319	377	338	219	241	212	203	321	9.66307	3.59672	3.70175	4.14727	3.68899	3.57616	3.75425	2.98372	3.22668	2.63784	2.89595	3.27488	Amy1	protein_coding	11722	Amy-1|Amy1a|C030014B17Rik	MGI:MGI:88019|Ensembl:ENSMUSG00000074264|Vega:OTTMUSG00000022392	amylase 1, salivary	mmu00500(Starch and sucrose metabolism)//mmu01100(Metabolic pathways)//mmu04973(Carbohydrate digestion and absorption)	GO:0070062(extracellular exosome)//GO:0005576(extracellular region)//GO:0005615(extracellular space)	GO:0004556(alpha-amylase activity)//GO:0043169(cation binding)//GO:0016160(amylase activity)//GO:0005509(calcium ion binding)//GO:0003824(catalytic activity)//GO:0031404(chloride ion binding)//GO:0046872(metal ion binding)//GO:0016798(hydrolase activity, acting on glycosyl bonds)//GO:0016787(hydrolase activity)	GO:0016052(carbohydrate catabolic process)//GO:0005975(carbohydrate metabolic process)//GO:0008152(metabolic process)
ENSMUSG00000016255	4.02261	-2.78412	5.86012	0.0256016	0.349424	up	0	0	22	9	1	0	0	1	0	0	0	0	-3.94842	-3.94842	-0.501661	-1.66657	-3.25151	-3.94842	-3.94842	-3.31331	-3.94842	-3.94842	-3.94842	-3.94842	Tubb1	protein_coding	545486	2810484G07Rik|M(beta)1	MGI:MGI:107814|Ensembl:ENSMUSG00000016255|Vega:OTTMUSG00000016460	tubulin, beta 1 class VI	mmu04145(Phagosome)//mmu04540(Gap junction)	GO:0070062(extracellular exosome)//GO:0005856(cytoskeleton)//GO:0005737(cytoplasm)//GO:0005874(microtubule)	GO:0000166(nucleotide binding)//GO:0005525(GTP binding)//GO:0005200(structural constituent of cytoskeleton)//GO:0003924(GTPase activity)	GO:0051225(spindle assembly)//GO:0007017(microtubule-based process)
ENSMUSG00000047894	4.01033	-3.54216	6.08559	0.0354242	0.388353	up	0	1	10	0	1	0	0	0	0	0	0	0	-3.94842	-3.3852	-1.48854	-3.94842	-3.25151	-3.94842	-3.94842	-3.94842	-3.94842	-3.94842	-3.94842	-3.94842	Ang2	protein_coding	11731	Angrp|Raa3|Rnase5b	MGI:MGI:104984|Ensembl:ENSMUSG00000047894	angiogenin, ribonuclease A family, member 2		GO:0005623(cell)//GO:0005634(nucleus)//GO:0005576(extracellular region)//GO:0031410(cytoplasmic vesicle)	GO:0003676(nucleic acid binding)//GO:0046872(metal ion binding)//GO:0004540(ribonuclease activity)//GO:0004519(endonuclease activity)//GO:0004518(nuclease activity)//GO:0003677(DNA binding)//GO:0016787(hydrolase activity)	GO:0071333(cellular response to glucose stimulus)
ENSMUSG00000094991	4.00309	-3.5464	5.88236	0.0292729	0.365936	up	10	0	0	0	0	0	0	0	0	0	0	0	-1.18735	-3.94842	-3.94842	-3.94842	-3.94842	-3.94842	-3.94842	-3.94842	-3.94842	-3.94842	-3.94842	-3.94842	Gm21718	protein_coding
ENSMUSG00000072673	4.00222	-3.26601	4.92064	0.0434298	0.408246	up	10	0	0	0	0	0	0	0	0	0	0	0	-1.18735	-3.94842	-3.94842	-3.94842	-3.94842	-3.94842	-3.94842	-3.94842	-3.94842	-3.94842	-3.94842	-3.94842	Gm10392	protein_coding	100049168	ENSMUSG00000072673	MGI:MGI:3704377	predicted gene 10392		GO:0005575(cellular_component)	GO:0003674(molecular_function)	GO:0008150(biological_process)
ENSMUSG00000069867	3.99913	-2.18636	6.65644	0.0182918	0.314825	up	0	13	4	0	7	4	0	1	0	0	0	0	-3.94842	-1.09875	-2.46264	-3.94842	-1.52964	-2.39112	-3.94842	-3.31331	-3.94842	-3.94842	-3.94842	-3.94842	Pabpn1l	protein_coding	382035	Gm1108|Pabpnl1|ePABP2	MGI:MGI:2685954|Ensembl:ENSMUSG00000069867|Vega:OTTMUSG00000020627	poly(A)binding protein nuclear 1-like	mmu03015(mRNA surveillance pathway)//mmu05164(Influenza A)	GO:0005737(cytoplasm)	GO:0000166(nucleotide binding)//GO:0003676(nucleic acid binding)//GO:0008143(poly(A) binding)//GO:0003723(RNA binding)	GO:0008150(biological_process)
ENSMUSG00000054493	3.99839	-3.33664	6.71687	0.0212057	0.327464	up	5	2	4	0	0	0	0	0	0	0	0	0	-1.98883	-2.98116	-2.46264	-3.94842	-3.94842	-3.94842	-3.94842	-3.94842	-3.94842	-3.94842	-3.94842	-3.94842	Gm9947	protein_coding	791392	ENSMUSG00000054493	MGI:MGI:3642739	predicted gene 9947		GO:0005575(cellular_component)	GO:0003674(molecular_function)	GO:0008150(biological_process)
ENSMUSG00000094443	3.97361	-3.54638	6.61429	0.0297928	0.368636	up	0	5	1	6	0	0	0	0	0	0	0	0	-3.94842	-2.18806	-3.41219	-2.11034	-3.94842	-3.94842	-3.94842	-3.94842	-3.94842	-3.94842	-3.94842	-3.94842	Gm4975	protein_coding
ENSMUSG00000078757	3.97198	-2.93803	5.1736	0.0346352	0.386119	up	17	0	0	10	0	0	0	0	0	0	1	0	-0.512218	-3.94842	-3.94842	-1.54455	-3.94842	-3.94842	-3.94842	-3.94842	-3.94842	-3.94842	-3.30582	-3.94842	Scgb1b29	protein_coding	384589	Abpa29|Abpa29_a7|EG384589|Gm5326	MGI:MGI:3644231|Ensembl:ENSMUSG00000078757|Vega:OTTMUSG00000037049	secretoglobin, family 1B, member 29		GO:0005576(extracellular region)	GO:0005496(steroid binding)	GO:0008150(biological_process)
ENSMUSG00000059741	3.96934	-2.01945	4.69856	0.043014	0.407466	up	1	8	0	83	0	0	3	0	0	1	0	0	-3.29041	-1.67923	-3.94842	1.24636	-3.94842	-3.94842	-2.44246	-3.94842	-3.94842	-3.41384	-3.94842	-3.94842	Myl3	protein_coding	17897	MLC1s|MLC1v|Mylc|VLC1	MGI:MGI:97268|Ensembl:ENSMUSG00000059741|Vega:OTTMUSG00000016497	myosin, light polypeptide 3	mmu04260(Cardiac muscle contraction)//mmu04261(Adrenergic signaling in cardiomyocytes)//mmu05410(Hypertrophic cardiomyopathy (HCM))//mmu05414(Dilated cardiomyopathy)	GO:0031672(A band)//GO:0016459(myosin complex)//GO:0031674(I band)	GO:0003774(motor activity)//GO:0003785(actin monomer binding)//GO:0005509(calcium ion binding)	GO:0002026(regulation of the force of heart contraction)//GO:0055010(ventricular cardiac muscle tissue morphogenesis)//GO:0060048(cardiac muscle contraction)//GO:0006942(regulation of striated muscle contraction)
ENSMUSG00000059382	3.96665	-3.56329	5.1612	0.0488472	0.423051	up	0	0	0	0	1	10	0	0	0	0	0	0	-3.94842	-3.94842	-3.94842	-3.94842	-3.25151	-1.39812	-3.94842	-3.94842	-3.94842	-3.94842	-3.94842	-3.94842	Tas2r120	protein_coding	387348	T2R20|Tas2r20|mGR20|mt2r47	MGI:MGI:2681256|Ensembl:ENSMUSG00000059382|Vega:OTTMUSG00000056951	taste receptor, type 2, member 120	mmu04742(Taste transduction)	GO:0016020(membrane)//GO:0016021(integral component of membrane)	GO:0004871(signal transducer activity)//GO:0033038(bitter taste receptor activity)//GO:0004930(G-protein coupled receptor activity)	GO:0050909(sensory perception of taste)//GO:0007186(G-protein coupled receptor signaling pathway)//GO:0050896(response to stimulus)//GO:0001580(detection of chemical stimulus involved in sensory perception of bitter taste)//GO:0007165(signal transduction)
ENSMUSG00000055874	3.96665	-3.56329	5.1612	0.0488472	0.423051	up	0	0	0	0	1	10	0	0	0	0	0	0	-3.94842	-3.94842	-3.94842	-3.94842	-3.25151	-1.39812	-3.94842	-3.94842	-3.94842	-3.94842	-3.94842	-3.94842	Foxi3	protein_coding	232077	-	MGI:MGI:3511278|Ensembl:ENSMUSG00000055874|Vega:OTTMUSG00000034294	forkhead box I3		GO:0005634(nucleus)	GO:0000981(RNA polymerase II transcription factor activity, sequence-specific DNA binding)
ENSMUSG00000035085	3.96459	-3.58118	5.87312	0.0380558	0.397019	up	8	1	0	0	0	1	0	0	0	0	0	0	-1.45703	-3.3852	-3.94842	-3.94842	-3.94842	-3.37722	-3.94842	-3.94842	-3.94842	-3.94842	-3.94842	-3.94842	1700020L24Rik	protein_coding	66330	-	MGI:MGI:1913580|Ensembl:ENSMUSG00000035085|Vega:OTTMUSG00000000935	RIKEN cDNA 1700020L24 gene		GO:0005575(cellular_component)	GO:0003674(molecular_function)	GO:0008150(biological_process)
ENSMUSG00000078817	3.96407	-2.04729	7.10343	0.0183655	0.314966	up	7	2	0	0	1	0	0	0	0	0	0	0	-1.61348	-2.98116	-3.94842	-3.94842	-3.25151	-3.94842	-3.94842	-3.94842	-3.94842	-3.94842	-3.94842	-3.94842	Nlrp12	protein_coding	378425	Nalp12|PYPAF7	MGI:MGI:2676630|Ensembl:ENSMUSG00000078817|Vega:OTTMUSG00000057710	NLR family, pyrin domain containing 12		GO:0005634(nucleus)//GO:0005737(cytoplasm)	GO:0005524(ATP binding)//GO:0000166(nucleotide binding)//GO:0005515(protein binding)	GO:0009968(negative regulation of signal transduction)//GO:0008588(release of cytoplasmic sequestered NF-kappaB)//GO:0050711(negative regulation of interleukin-1 secretion)//GO:0032088(negative regulation of NF-kappaB transcription factor activity)//GO:0045409(negative regulation of interleukin-6 biosynthetic process)//GO:0036336(dendritic cell migration)//GO:0050728(negative regulation of inflam…
ENSMUSG00000060691	3.96083	-2.41162	4.93835	0.0431047	0.407903	up	0	0	57	0	10	0	2	1	0	0	0	0	-3.94842	-3.94842	0.788176	-3.94842	-1.09836	-3.94842	-2.79347	-3.31331	-3.94842	-3.94842	-3.94842	-3.94842	Krtap19-1	protein_coding	170657	Krtap16-2|Krtap16-9	MGI:MGI:2157755|Ensembl:ENSMUSG00000060691	keratin associated protein 19-1		GO:0005882(intermediate filament)//GO:0005575(cellular_component)	GO:0003674(molecular_function)	GO:0008150(biological_process)
ENSMUSG00000046160	3.95675	-2.73278	4.67776	0.0434305	0.408246	up	0	0	29	0	0	0	0	0	0	1	0	0	-3.94842	-3.94842	-0.135408	-3.94842	-3.94842	-3.94842	-3.94842	-3.94842	-3.94842	-3.41384	-3.94842	-3.94842	Olig1	protein_coding	50914	AI836478|AW494459|Bhlhb6|Olg-1|Oligo1|bHLHe21	MGI:MGI:1355334|Ensembl:ENSMUSG00000046160|Vega:OTTMUSG00000019872	oligodendrocyte transcription factor 1		GO:0005667(transcription factor complex)//GO:0005634(nucleus)	GO:0046983(protein dimerization activity)//GO:0005515(protein binding)//GO:0003677(DNA binding)//GO:0003700(transcription factor activity, sequence-specific DNA binding)	GO:0048663(neuron fate commitment)//GO:0007275(multicellular organism development)//GO:0006351(transcription, DNA-templated)//GO:0006355(regulation of transcription, DNA-templated)//GO:0048709(oligodendrocyte differentiation)
ENSMUSG00000078719	3.9456	-3.24019	7.36787	0.0166762	0.308549	up	2	1	4	0	0	4	0	0	0	0	0	0	-2.84019	-3.3852	-2.46264	-3.94842	-3.94842	-2.39112	-3.94842	-3.94842	-3.94842	-3.94842	-3.94842	-3.94842	Msmp	protein_coding	100039672	OTTMUSG00000007017|Psmp	MGI:MGI:3652339|Ensembl:ENSMUSG00000078719|Vega:OTTMUSG00000007017	microseminoprotein, prostate associated		GO:0005576(extracellular region)//GO:0005615(extracellular space)//GO:0005737(cytoplasm)	GO:0003674(molecular_function)	GO:0008150(biological_process)
ENSMUSG00000090667	3.93891	-2.83643	5.34201	0.0364168	0.392811	up	0	1	0	0	0	10	0	0	0	0	0	0	-3.94842	-3.3852	-3.94842	-3.94842	-3.94842	-1.39812	-3.94842	-3.94842	-3.94842	-3.94842	-3.94842	-3.94842	Gm765	protein_coding	330390	-	MGI:MGI:2685611|Ensembl:ENSMUSG00000090667|Vega:OTTMUSG00000057616	predicted gene 765		GO:0005575(cellular_component)	GO:0003674(molecular_function)	GO:0008150(biological_process)
ENSMUSG00000059003	3.93493	-3.56664	5.44852	0.0440842	0.410005	up	0	3	0	0	0	8	0	0	0	0	0	0	-3.94842	-2.66586	-3.94842	-3.94842	-3.94842	-1.65975	-3.94842	-3.94842	-3.94842	-3.94842	-3.94842	-3.94842	Grin2a	protein_coding	14811	GluN2A|NMDAR2A|NR2A	MGI:MGI:95820|Ensembl:ENSMUSG00000059003|Vega:OTTMUSG00000016264	glutamate receptor, ionotropic, NMDA2A (epsilon 1)	mmu04014(Ras signaling pathway)//mmu04015(Rap1 signaling pathway)//mmu04020(Calcium signaling pathway)//mmu04024(cAMP signaling pathway)//mmu04080(Neuroactive ligand-receptor interaction)//mmu04713(Circadian entrainment)//mmu04720(Long-term potentiation)//mmu04724(Glutamatergic synapse)//mmu04728(Dopaminergic synapse)//mmu05010(Alzheimer's disease)//mmu05014(Amyotrophic lateral sclerosis (ALS))//…	GO:0045202(synapse)//GO:0005886(plasma membrane)//GO:0009986(cell surface)//GO:0043005(neuron projection)//GO:0016020(membrane)//GO:0016021(integral component of membrane)//GO:0017146(NMDA selective glutamate receptor complex)//GO:0014069(postsynaptic density)//GO:0008021(synaptic vesicle)//GO:0030054(cell junction)//GO:0005783(endoplasmic reticulum)//GO:0042734(presynaptic membrane)//GO:0043197(…	GO:0004970(ionotropic glutamate receptor activity)//GO:0005234(extracellular-glutamate-gated ion channel activity)//GO:0046983(protein dimerization activity)//GO:0042165(neurotransmitter binding)//GO:0008270(zinc ion binding)//GO:0005216(ion channel activity)//GO:0022843(voltage-gated cation channel activity)//GO:0097110(scaffold protein binding)//GO:0050839(cell adhesion molecule binding)//GO:00…	GO:0033058(directional locomotion)//GO:0040011(locomotion)//GO:0071230(cellular response to amino acid stimulus)//GO:0010942(positive regulation of cell death)//GO:0008542(visual learning)//GO:0009611(response to wounding)//GO:0022008(neurogenesis)//GO:0042417(dopamine metabolic process)//GO:0042177(negative regulation of protein catabolic process)//GO:0035235(ionotropic glutamate receptor signal…
ENSMUSG00000003657	3.93422	-3.23206	5.20155	0.0385958	0.398322	up	1	5	0	0	4	0	0	0	0	0	0	0	-3.29041	-2.18806	-3.94842	-3.94842	-2.14763	-3.94842	-3.94842	-3.94842	-3.94842	-3.94842	-3.94842	-3.94842	Calb2	protein_coding	12308	CR	MGI:MGI:101914|Ensembl:ENSMUSG00000003657	calbindin 2		GO:0005921(gap junction)//GO:0043005(neuron projection)//GO:0005623(cell)//GO:0005829(cytosol)//GO:0045202(synapse)//GO:0005634(nucleus)//GO:0005737(cytoplasm)//GO:0043195(terminal bouton)	GO:0046872(metal ion binding)//GO:0005509(calcium ion binding)	GO:0051480(regulation of cytosolic calcium ion concentration)
ENSMUSG00000094900	3.93035	-3.52705	6.20649	0.025775	0.35116	up	0	0	0	4	6	0	0	0	0	0	0	0	-3.94842	-3.94842	-3.94842	-2.50646	-1.70775	-3.94842	-3.94842	-3.94842	-3.94842	-3.94842	-3.94842	-3.94842	Chdc2	protein_coding
ENSMUSG00000040966	3.93004	-3.38284	4.89594	0.0438877	0.409565	up	0	0	0	4	6	0	0	0	0	0	0	0	-3.94842	-3.94842	-3.94842	-2.50646	-1.70775	-3.94842	-3.94842	-3.94842	-3.94842	-3.94842	-3.94842	-3.94842	Slc22a2	protein_coding	20518	Oct2|Orct2	MGI:MGI:1335072|Ensembl:ENSMUSG00000040966	solute carrier family 22 (organic cation transporter), member 2	mmu05231(Choline metabolism in cancer)	GO:0016323(basolateral plasma membrane)//GO:0016020(membrane)//GO:0016021(integral component of membrane)//GO:0005887(integral component of plasma membrane)//GO:0070062(extracellular exosome)	GO:0015101(organic cation transmembrane transporter activity)//GO:0022857(transmembrane transporter activity)//GO:0005215(transporter activity)//GO:0015651(quaternary ammonium group transmembrane transporter activity)//GO:0005329(dopamine transmembrane transporter activity)//GO:0015220(choline transmembrane transporter activity)//GO:0005496(steroid binding)	GO:0006812(cation transport)//GO:0015695(organic cation transport)//GO:0015871(choline transport)//GO:0015872(dopamine transport)//GO:0055085(transmembrane transport)//GO:0015697(quaternary ammonium group transport)//GO:0006810(transport)//GO:0051608(histamine transport)//GO:0006811(ion transport)
ENSMUSG00000026322	3.92481	-2.07493	4.87586	0.0396423	0.401349	up	0	1	6	44	0	14	1	0	0	0	0	2	-3.94842	-3.3852	-2.06049	0.365246	-3.94842	-0.984836	-3.25833	-3.94842	-3.94842	-3.94842	-3.94842	-3.00373	Htr4	protein_coding	15562	5-HT-4|5-HT4|5-HT<4L>|5HTR4	MGI:MGI:109246|Ensembl:ENSMUSG00000026322	5 hydroxytryptamine (serotonin) receptor 4	mmu04020(Calcium signaling pathway)//mmu04024(cAMP signaling pathway)//mmu04080(Neuroactive ligand-receptor interaction)//mmu04726(Serotonergic synapse)	GO:0005768(endosome)//GO:0005886(plasma membrane)//GO:0005887(integral component of plasma membrane)//GO:0016020(membrane)//GO:0016021(integral component of membrane)//GO:0005737(cytoplasm)	GO:0004871(signal transducer activity)//GO:0004930(G-protein coupled receptor activity)//GO:0005515(protein binding)//GO:0004993(G-protein coupled serotonin receptor activity)	GO:0007189(adenylate cyclase-activating G-protein coupled receptor signaling pathway)//GO:0007210(serotonin receptor signaling pathway)//GO:0032098(regulation of appetite)//GO:0007268(chemical synaptic transmission)//GO:0007214(gamma-aminobutyric acid signaling pathway)//GO:0007186(G-protein coupled receptor signaling pathway)//GO:0007165(signal transduction)
ENSMUSG00000031430	3.92383	-2.05861	7.25184	0.0143552	0.297659	up	8	11	1	6	1	0	0	1	0	0	0	0	-1.45703	-1.30382	-3.41219	-2.11034	-3.25151	-3.94842	-3.94842	-3.31331	-3.94842	-3.94842	-3.94842	-3.94842	Vsig1	protein_coding	78789	1700062D20Rik|4930405J24Rik	MGI:MGI:1926039|Ensembl:ENSMUSG00000031430|Vega:OTTMUSG00000018913	V-set and immunoglobulin domain containing 1		GO:0016323(basolateral plasma membrane)//GO:0016020(membrane)//GO:0005886(plasma membrane)//GO:0016021(integral component of membrane)	GO:0003674(molecular_function)	GO:0003382(epithelial cell morphogenesis)//GO:0030277(maintenance of gastrointestinal epithelium)
ENSMUSG00000066797	3.92096	-2.58793	8.77948	0.00795109	0.253587	up	4	8	0	8	0	8	0	1	0	0	0	0	-2.22089	-1.67923	-3.94842	-1.79988	-3.94842	-1.65975	-3.94842	-3.31331	-3.94842	-3.94842	-3.94842	-3.94842	Zfp648	protein_coding	100503355	ENSMUSG00000066797|Gm10178|Gm203	MGI:MGI:2685049|Ensembl:ENSMUSG00000066797|Vega:OTTMUSG00000049816	zinc finger protein 648		GO:0005575(cellular_component)	GO:0003674(molecular_function)	GO:0008150(biological_process)
ENSMUSG00000025808	3.91907	-3.44048	4.92381	0.0433713	0.408246	up	0	0	0	12	0	0	0	0	0	0	0	0	-3.94842	-3.94842	-3.94842	-1.32768	-3.94842	-3.94842	-3.94842	-3.94842	-3.94842	-3.94842	-3.94842	-3.94842	Ccdc7	protein_coding
ENSMUSG00000062017	3.91558	-3.41537	5.36165	0.0361237	0.391384	up	0	10	1	0	0	0	0	0	0	0	0	0	-3.94842	-1.41844	-3.41219	-3.94842	-3.94842	-3.94842	-3.94842	-3.94842	-3.94842	-3.94842	-3.94842	-3.94842	Abca14	protein_coding	67928	1700110B15Rik|4930539G24Rik	MGI:MGI:2388708|Ensembl:ENSMUSG00000062017|Vega:OTTMUSG00000022558	ATP-binding cassette, sub-family A (ABC1), member 14		GO:0043231(intracellular membrane-bounded organelle)	GO:0042626(ATPase activity, coupled to transmembrane movement of substances)	GO:0006869(lipid transport)
ENSMUSG00000067786	3.8818	2.00679	15.9694	0.000928424	0.141817	up	488	473	11	300	533	22	12	19	11	81	9	0	4.19632	3.87741	-1.37507	3.07136	4.42665	-0.401631	-0.884821	-0.423856	-1.03183	1.27385	-1.35143	-3.94842	Nnat	protein_coding	18111	5730414I02Rik|AW107673|Peg5	MGI:MGI:104716|Ensembl:ENSMUSG00000067786|Vega:OTTMUSG00000016197	neuronatin		GO:0005737(cytoplasm)		GO:0007420(brain development)//GO:0009749(response to glucose)//GO:0032024(positive regulation of insulin secretion)//GO:0007275(multicellular organism development)//GO:0032880(regulation of protein localization)
ENSMUSG00000055125	3.86394	-3.09186	6.44899	0.0199384	0.323053	up	15	3	0	0	4	0	0	0	0	0	0	1	-0.675128	-2.66586	-3.94842	-3.94842	-2.14763	-3.94842	-3.94842	-3.94842	-3.94842	-3.94842	-3.94842	-3.40009	M5C1000I18Rik	protein_coding	100038475	ENSMUSG00000074230	MGI:MGI:3642038	RIKEN cDNA M5C1000I18 gene		GO:0005575(cellular_component)	GO:0003674(molecular_function)	GO:0008150(biological_process)
ENSMUSG00000030345	3.86325	-1.85919	6.81452	0.0171396	0.309761	up	9	27	1	0	4	17	1	2	0	0	0	0	-1.3159	-0.152006	-3.41219	-3.94842	-2.14763	-0.73774	-3.25833	-2.87384	-3.94842	-3.94842	-3.94842	-3.94842	Dyrk4	protein_coding	101320	AW049118|Dyrk4a|Dyrk4b	MGI:MGI:1330292|Ensembl:ENSMUSG00000030345|Vega:OTTMUSG00000023498	dual-specificity tyrosine-(Y)-phosphorylation regulated kinase 4		GO:0043231(intracellular membrane-bounded organelle)//GO:0005737(cytoplasm)	GO:0004674(protein serine/threonine kinase activity)//GO:0004672(protein kinase activity)//GO:0004712(protein serine/threonine/tyrosine kinase activity)//GO:0000166(nucleotide binding)//GO:0016301(kinase activity)//GO:0046872(metal ion binding)//GO:0005524(ATP binding)//GO:0016740(transferase activity)	GO:0016310(phosphorylation)//GO:0006468(protein phosphorylation)
ENSMUSG00000079522	3.85882	-3.59232	5.32622	0.0460374	0.413911	up	3	7	0	0	0	0	0	0	0	0	0	0	-2.49756	-1.82974	-3.94842	-3.94842	-3.94842	-3.94842	-3.94842	-3.94842	-3.94842	-3.94842	-3.94842	-3.94842	Gm14744	protein_coding	628923	OBP1|OBP2|OTTMUSG00000017866|Obp1f	MGI:MGI:3709306|Ensembl:ENSMUSG00000079522|Vega:OTTMUSG00000017866	predicted gene 14744		GO:0005575(cellular_component)	GO:0003674(molecular_function)	GO:0008150(biological_process)
ENSMUSG00000026609	3.85157	-1.9461	4.71165	0.0427541	0.40691	up	17	0	1	22	1	0	1	0	0	1	0	0	-0.512218	-3.94842	-3.41219	-0.56397	-3.25151	-3.94842	-3.25833	-3.94842	-3.94842	-3.41384	-3.94842	-3.94842	Ush2a	protein_coding	22283	A930011D15Rik|A930037M10Rik|Gm676|Gm983|Mush2a|Usherin|Ushrn	MGI:MGI:1341292|Ensembl:ENSMUSG00000026609|Vega:OTTMUSG00000018252	Usher syndrome 2A		GO:0005604(basement membrane)//GO:0002141(stereocilia ankle link)//GO:0060171(stereocilium membrane)//GO:0005576(extracellular region)//GO:0001917(photoreceptor inner segment)//GO:1990075(periciliary membrane compartment)//GO:0032420(stereocilium)//GO:0016020(membrane)//GO:0043195(terminal bouton)//GO:0042995(cell projection)//GO:0002142(stereocilia ankle link complex)//GO:0045202(synapse)//GO:19…	GO:0005518(collagen binding)//GO:0017022(myosin binding)//GO:0005515(protein binding)//GO:0042803(protein homodimerization activity)	GO:0045494(photoreceptor cell maintenance)//GO:0045184(establishment of protein localization)//GO:0050953(sensory perception of light stimulus)//GO:0048496(maintenance of organ identity)//GO:0007601(visual perception)//GO:0060113(inner ear receptor cell differentiation)//GO:0007605(sensory perception of sound)//GO:0050896(response to stimulus)
ENSMUSG00000053367	3.84708	-1.95116	7.7169	0.0119382	0.278788	up	1	16	0	1	12	11	2	0	0	0	0	0	-3.29041	-0.837218	-3.94842	-3.43319	-0.869069	-1.28318	-2.79347	-3.94842	-3.94842	-3.94842	-3.94842	-3.94842	Gm6792	protein_coding	627821	EG627821	MGI:MGI:3643580|Ensembl:ENSMUSG00000053367|Vega:OTTMUSG00000031401	predicted gene 6792		GO:0005575(cellular_component)	GO:0003674(molecular_function)	GO:0008150(biological_process)
ENSMUSG00000022243	3.83426	-3.58174	7.11144	0.0183115	0.314869	up	7	0	0	1	1	0	0	0	0	0	0	0	-1.61348	-3.94842	-3.94842	-3.43319	-3.25151	-3.94842	-3.94842	-3.94842	-3.94842	-3.94842	-3.94842	-3.94842	Slc45a2	protein_coding	22293	Aim-1|Aim1|Dbr|Matp|Oca4|blanc-sale|bls|uw	MGI:MGI:2153040|Ensembl:ENSMUSG00000022243|Vega:OTTMUSG00000026270	solute carrier family 45, member 2		GO:0016020(membrane)//GO:0016021(integral component of membrane)	GO:0008506(sucrose:proton symporter activity)	GO:0050896(response to stimulus)//GO:0048066(developmental pigmentation)//GO:0042438(melanin biosynthetic process)//GO:0007601(visual perception)//GO:0015770(sucrose transport)
ENSMUSG00000069072	3.82527	-3.55482	8.14078	0.0126813	0.284515	up	6	1	0	0	1	1	0	0	0	0	0	0	-1.78898	-3.3852	-3.94842	-3.94842	-3.25151	-3.37722	-3.94842	-3.94842	-3.94842	-3.94842	-3.94842	-3.94842	Slc7a14	protein_coding	241919	A930013N06|BC061928	MGI:MGI:3040688|Ensembl:ENSMUSG00000069072|Vega:OTTMUSG00000022774	solute carrier family 7 (cationic amino acid transporter, y+ system), member 14		GO:0016020(membrane)//GO:0005764(lysosome)//GO:0005887(integral component of plasma membrane)//GO:0016021(integral component of membrane)	GO:0015179(L-amino acid transmembrane transporter activity)//GO:0015297(antiporter activity)//GO:0015171(amino acid transmembrane transporter activity)	GO:0006865(amino acid transport)//GO:0003333(amino acid transmembrane transport)//GO:0010923(negative regulation of phosphatase activity)//GO:0006810(transport)
ENSMUSG00000054568	3.81457	-3.59775	5.36187	0.0454571	0.413864	up	4	0	0	6	0	0	0	0	0	0	0	0	-2.22089	-3.94842	-3.94842	-2.11034	-3.94842	-3.94842	-3.94842	-3.94842	-3.94842	-3.94842	-3.94842	-3.94842	Usp17la	protein_coding	13531	Dub1|USP17-A	MGI:MGI:107699|Ensembl:ENSMUSG00000054568|Vega:OTTMUSG00000027330	ubiquitin specific peptidase 17-like A			GO:0036459(thiol-dependent ubiquitinyl hydrolase activity)//GO:0008233(peptidase activity)//GO:0004843(thiol-dependent ubiquitin-specific protease activity)//GO:0016787(hydrolase activity)//GO:0008234(cysteine-type peptidase activity)	GO:0006508(proteolysis)//GO:0016579(protein deubiquitination)//GO:0006511(ubiquitin-dependent protein catabolic process)
ENSMUSG00000015890	3.80552	-3.23358	5.44082	0.0349699	0.386376	up	0	4	0	0	0	6	0	0	0	0	0	0	-3.94842	-2.40727	-3.94842	-3.94842	-3.94842	-1.97958	-3.94842	-3.94842	-3.94842	-3.94842	-3.94842	-3.94842	Amdhd1	protein_coding	71761	1300019J08Rik	MGI:MGI:1919011|Ensembl:ENSMUSG00000015890|Vega:OTTMUSG00000030967	amidohydrolase domain containing 1	mmu00340(Histidine metabolism)//mmu01100(Metabolic pathways)	GO:0005737(cytoplasm)	GO:0016812(hydrolase activity, acting on carbon-nitrogen (but not peptide) bonds, in cyclic amides)//GO:0046872(metal ion binding)//GO:0050480(imidazolonepropionase activity)//GO:0016810(hydrolase activity, acting on carbon-nitrogen (but not peptide) bonds)//GO:0016787(hydrolase activity)	GO:0006547(histidine metabolic process)//GO:0019556(histidine catabolic process to glutamate and formamide)
ENSMUSG00000034730	3.8031	-3.10448	5.55766	0.0333452	0.381705	up	0	1	1	0	0	8	0	0	0	0	0	0	-3.94842	-3.3852	-3.41219	-3.94842	-3.94842	-1.65975	-3.94842	-3.94842	-3.94842	-3.94842	-3.94842	-3.94842	Bai1	protein_coding
ENSMUSG00000024154	3.77516	-3.60103	6.2408	0.0336435	0.382682	up	0	0	3	1	0	6	0	0	0	0	0	0	-3.94842	-3.94842	-2.71544	-3.43319	-3.94842	-1.97958	-3.94842	-3.94842	-3.94842	-3.94842	-3.94842	-3.94842	Gtf2a1l	protein_coding	71828	1700011N16Rik|Alf|Gtf2a1lf	MGI:MGI:1919078|Ensembl:ENSMUSG00000024154|Vega:OTTMUSG00000028528	general transcription factor IIA, 1-like	mmu03022(Basal transcription factors)//mmu05203(Viral carcinogenesis)	GO:0005672(transcription factor TFIIA complex)//GO:0005634(nucleus)//GO:0005737(cytoplasm)	GO:0005515(protein binding)//GO:0003677(DNA binding)//GO:0003713(transcription coactivator activity)	GO:0050890(cognition)//GO:0006366(transcription from RNA polymerase II promoter)//GO:0006351(transcription, DNA-templated)//GO:0006355(regulation of transcription, DNA-templated)//GO:0006367(transcription initiation from RNA polymerase II promoter)
ENSMUSG00000028946	3.7689	-3.60166	5.35982	0.0454903	0.413864	up	0	6	4	0	0	0	0	0	0	0	0	0	-3.94842	-1.99781	-2.46264	-3.94842	-3.94842	-3.94842	-3.94842	-3.94842	-3.94842	-3.94842	-3.94842	-3.94842	Hes3	protein_coding	15207	Hes-3|bHLHb43	MGI:MGI:104877|Ensembl:ENSMUSG00000028946|Vega:OTTMUSG00000010409	hairy and enhancer of split 3 (Drosophila)		GO:0005634(nucleus)	GO:0008134(transcription factor binding)//GO:0046983(protein dimerization activity)//GO:0003677(DNA binding)	GO:0030901(midbrain development)//GO:0021558(trochlear nerve development)//GO:0021915(neural tube development)//GO:0006351(transcription, DNA-templated)//GO:0001701(in utero embryonic development)//GO:0021557(oculomotor nerve development)//GO:0045892(negative regulation of transcription, DNA-templated)//GO:0045944(positive regulation of transcription from RNA polymerase II promoter)//GO:0000122(n…
ENSMUSG00000067220	3.75983	-0.0598953	5.32154	0.0330594	0.381342	up	21	1	13	6	17	8	4	0	0	0	0	0	-0.232977	-3.3852	-1.17184	-2.11034	-0.417664	-1.65975	-2.16035	-3.94842	-3.94842	-3.94842	-3.94842	-3.94842	Cnga1	protein_coding	12788	Cncg	MGI:MGI:88436|Ensembl:ENSMUSG00000067220|Vega:OTTMUSG00000026745	cyclic nucleotide gated channel alpha 1	mmu04022(cGMP-PKG signaling pathway)//mmu04024(cAMP signaling pathway)//mmu04744(Phototransduction)	GO:0016021(integral component of membrane)//GO:0005887(integral component of plasma membrane)//GO:0016020(membrane)//GO:0042622(photoreceptor outer segment membrane)//GO:0001750(photoreceptor outer segment)//GO:0017071(intracellular cyclic nucleotide activated cation channel complex)//GO:0005737(cytoplasm)//GO:0043195(terminal bouton)	GO:0030553(cGMP binding)//GO:0005221(intracellular cyclic nucleotide activated cation channel activity)//GO:0005216(ion channel activity)//GO:0000166(nucleotide binding)//GO:0005223(intracellular cGMP activated cation channel activity)//GO:0005249(voltage-gated potassium channel activity)//GO:0005222(intracellular cAMP activated cation channel activity)	GO:0098655(cation transmembrane transport)//GO:0051899(membrane depolarization)//GO:0042391(regulation of membrane potential)//GO:0007601(visual perception)//GO:0055085(transmembrane transport)//GO:0006810(transport)//GO:0006811(ion transport)//GO:0050896(response to stimulus)//GO:0051480(regulation of cytosolic calcium ion concentration)
ENSMUSG00000070985	3.75279	-0.228643	9.41358	0.00629523	0.237036	up	135	24	9	139	10	7	13	0	5	0	2	0	2.35566	-0.30901	-1.61169	1.9743	-1.09836	-1.81082	-0.782679	-3.94842	-1.95654	-3.94842	-2.86281	-3.94842	Acnat1	protein_coding	230161	AI132189	MGI:MGI:2140197|Ensembl:ENSMUSG00000070985|Vega:OTTMUSG00000008317	acyl-coenzyme A amino acid N-acyltransferase 1		GO:0005777(peroxisome)	GO:0019707(protein-cysteine S-acyltransferase activity)//GO:0090595(acetyl-CoA:L-lysine N6-acetyltransferase)//GO:0034919(butyryl-CoA 2-C-propionyltransferase activity)//GO:0008080(N-acetyltransferase activity)//GO:0016751(S-succinyltransferase activity)//GO:0019107(myristoyltransferase activity)//GO:0052858(peptidyl-lysine N-acetyltransferase activity, acting on acetyl phosphate as donor)//GO:00…	GO:0006629(lipid metabolic process)//GO:0006631(fatty acid metabolic process)//GO:0006637(acyl-CoA metabolic process)
ENSMUSG00000057914	3.73855	-2.27591	4.84536	0.0448437	0.413473	up	0	0	0	6	0	4	0	0	0	0	0	0	-3.94842	-3.94842	-3.94842	-2.11034	-3.94842	-2.39112	-3.94842	-3.94842	-3.94842	-3.94842	-3.94842	-3.94842	Cacnb2	protein_coding	12296	AW060387|CAB2|Cavbeta2|Cchb2	MGI:MGI:894644|Ensembl:ENSMUSG00000057914|Vega:OTTMUSG00000011219	calcium channel, voltage-dependent, beta 2 subunit	mmu04010(MAPK signaling pathway)//mmu04260(Cardiac muscle contraction)//mmu04261(Adrenergic signaling in cardiomyocytes)//mmu04921(Oxytocin signaling pathway)//mmu05410(Hypertrophic cardiomyopathy (HCM))//mmu05412(Arrhythmogenic right ventricular cardiomyopathy (ARVC))//mmu05414(Dilated cardiomyopathy)	GO:0005891(voltage-gated calcium channel complex)//GO:0016020(membrane)//GO:0005886(plasma membrane)//GO:1990454(L-type voltage-gated calcium channel complex)	GO:0005245(voltage-gated calcium channel activity)//GO:0019904(protein domain specific binding)//GO:0019901(protein kinase binding)//GO:0005244(voltage-gated ion channel activity)//GO:0086007(voltage-gated calcium channel activity involved in cardiac muscle cell action potential)//GO:0005246(calcium channel regulator activity)//GO:0086056(voltage-gated calcium channel activity involved in AV node…	GO:0090002(establishment of protein localization to plasma membrane)//GO:0070509(calcium ion import)//GO:0086045(membrane depolarization during AV node cell action potential)//GO:1901843(positive regulation of high voltage-gated calcium channel activity)//GO:0051928(positive regulation of calcium ion transport)//GO:0070588(calcium ion transmembrane transport)//GO:1901385(regulation of voltage-gat…
ENSMUSG00000008028	3.72129	-3.27677	5.94307	0.0285775	0.362253	up	3	2	0	3	1	0	0	0	0	0	0	0	-2.49756	-2.98116	-3.94842	-2.75454	-3.25151	-3.94842	-3.94842	-3.94842	-3.94842	-3.94842	-3.94842	-3.94842	1700008O03Rik	protein_coding	69349	-	MGI:MGI:1916599|Ensembl:ENSMUSG00000008028|Vega:OTTMUSG00000023974	RIKEN cDNA 1700008O03 gene		GO:0005575(cellular_component)	GO:0003674(molecular_function)	GO:0008150(biological_process)
ENSMUSG00000028185	3.71161	-2.43093	4.56831	0.0457	0.413864	up	1	0	6	18	0	0	0	0	0	0	0	1	-3.29041	-3.94842	-2.06049	-0.823098	-3.94842	-3.94842	-3.94842	-3.94842	-3.94842	-3.94842	-3.94842	-3.40009	Dnase2b	protein_coding	56629	AI526873|Dlad|DnaseIIb	MGI:MGI:1913283|Ensembl:ENSMUSG00000028185|Vega:OTTMUSG00000022298	deoxyribonuclease II beta	mmu04142(Lysosome)	GO:0005764(lysosome)//GO:0005576(extracellular region)//GO:0005737(cytoplasm)	GO:0004520(endodeoxyribonuclease activity)//GO:0004519(endonuclease activity)//GO:0004518(nuclease activity)//GO:0004531(deoxyribonuclease II activity)//GO:0016787(hydrolase activity)	GO:0006309(apoptotic DNA fragmentation)//GO:0006259(DNA metabolic process)
ENSMUSG00000015829	3.70334	-3.18719	5.32831	0.0366228	0.39303	up	0	0	0	0	1	8	0	0	0	0	0	0	-3.94842	-3.94842	-3.94842	-3.94842	-3.25151	-1.65975	-3.94842	-3.94842	-3.94842	-3.94842	-3.94842	-3.94842	Tnr	protein_coding	21960	J1-tenascin|TN-R|janusin|restrictin	MGI:MGI:99516|Ensembl:ENSMUSG00000015829|Vega:OTTMUSG00000050612	tenascin R	mmu04151(PI3K-Akt signaling pathway)//mmu04510(Focal adhesion)//mmu04512(ECM-receptor interaction)//mmu05206(MicroRNAs in cancer)	GO:0005576(extracellular region)//GO:0009986(cell surface)//GO:0072534(perineuronal net)//GO:0045121(membrane raft)//GO:0005578(proteinaceous extracellular matrix)//GO:0005654(nucleoplasm)//GO:0005634(nucleus)//GO:0005737(cytoplasm)	GO:0005178(integrin binding)//GO:0046625(sphingolipid binding)	GO:0050808(synapse organization)//GO:0060291(long-term synaptic potentiation)//GO:0007162(negative regulation of cell adhesion)//GO:0030517(negative regulation of axon extension)//GO:0007158(neuron cell-cell adhesion)//GO:0030198(extracellular matrix organization)//GO:0010977(negative regulation of neuron projection development)//GO:0035641(locomotory exploration behavior)//GO:0007155(cell adhesi…
ENSMUSG00000044303	3.69993	-3.1843	6.80077	0.0205482	0.326113	up	1	11	1	12	0	0	0	1	0	0	0	0	-3.29041	-1.30382	-3.41219	-1.32768	-3.94842	-3.94842	-3.94842	-3.31331	-3.94842	-3.94842	-3.94842	-3.94842	Cdkn2a	protein_coding	12578	ARF-INK4a|Arf|INK4a-ARF|Ink4a/Arf|MTS1|Pctr1|p16|p16(INK4a)|p16INK4a|p19<ARF>|p19ARF	MGI:MGI:104738|Ensembl:ENSMUSG00000044303|Vega:OTTMUSG00000007706	cyclin-dependent kinase inhibitor 2A	mmu04110(Cell cycle)//mmu04115(p53 signaling pathway)//mmu05166(HTLV-I infection)//mmu05200(Pathways in cancer)//mmu05203(Viral carcinogenesis)//mmu05206(MicroRNAs in cancer)//mmu05212(Pancreatic cancer)//mmu05214(Glioma)//mmu05218(Melanoma)//mmu05219(Bladder cancer)//mmu05220(Chronic myeloid leukemia)//mmu05223(Non-small cell lung cancer)	GO:0001652(granular component)//GO:0005730(nucleolus)//GO:0005654(nucleoplasm)//GO:0005634(nucleus)//GO:0005737(cytoplasm)//GO:0035985(senescence-associated heterochromatin focus)	GO:0051059(NF-kappaB binding)//GO:0003700(transcription factor activity, sequence-specific DNA binding)//GO:0019901(protein kinase binding)//GO:0047485(protein N-terminus binding)//GO:0004861(cyclin-dependent protein serine/threonine kinase inhibitor activity)//GO:0055105(ubiquitin-protein transferase inhibitor activity)//GO:0044822(poly(A) RNA binding)//GO:0005515(protein binding)//GO:0003677(DN…	GO:0043517(positive regulation of DNA damage response, signal transduction by p53 class mediator)//GO:0006351(transcription, DNA-templated)//GO:0042326(negative regulation of phosphorylation)//GO:0045736(negative regulation of cyclin-dependent protein serine/threonine kinase activity)//GO:0090399(replicative senescence)//GO:0008285(negative regulation of cell proliferation)//GO:0032091(negative r…
ENSMUSG00000094690	3.69648	-3.6097	5.86204	0.0381996	0.397326	up	0	1	1	8	0	0	0	0	0	0	0	0	-3.94842	-3.3852	-3.41219	-1.79988	-3.94842	-3.94842	-3.94842	-3.94842	-3.94842	-3.94842	-3.94842	-3.94842	1600014C23Rik	protein_coding	72240	-	MGI:MGI:1919490|Ensembl:ENSMUSG00000094690	RIKEN cDNA 1600014C23 gene		GO:0005575(cellular_component)	GO:0003674(molecular_function)	GO:0008150(biological_process)
ENSMUSG00000094305	3.67053	2.70207	5.73174	0.0292815	0.365936	up	1611	17	31	1586	3	4	49	1	49	64	64	9	5.91576	-0.759609	-0.0458303	5.46467	-2.43085	-2.39112	1.00836	-3.31331	0.967101	0.94423	1.25763	-1.58063	Scgb2b20	protein_coding	494519	Abpbg20|Abpd|C2c|Scgb2b2	MGI:MGI:3514009|Ensembl:ENSMUSG00000094305|Vega:OTTMUSG00000045850	secretoglobin, family 2B, member 20		GO:0005575(cellular_component)//GO:0005576(extracellular region)//GO:0005615(extracellular space)	GO:0003674(molecular_function)	GO:0008150(biological_process)
ENSMUSG00000049476	3.65639	-3.17826	4.95663	0.0427722	0.40691	up	0	4	1	0	0	4	0	0	0	0	0	0	-3.94842	-2.40727	-3.41219	-3.94842	-3.94842	-2.39112	-3.94842	-3.94842	-3.94842	-3.94842	-3.94842	-3.94842	1700104B16Rik	protein_coding	100504592	-	MGI:MGI:1925886	RIKEN cDNA 1700104B16 gene		GO:0005575(cellular_component)	GO:0003674(molecular_function)	GO:0008150(biological_process)
ENSMUSG00000080058	3.60613	-1.99859	12.1528	0.00245395	0.192226	up	18	8	15	4	11	3	0	2	0	0	2	0	-0.43718	-1.67923	-0.993742	-2.50646	-0.979166	-2.65136	-3.94842	-2.87384	-3.94842	-3.94842	-2.86281	-3.94842	Gm11175	protein_coding	100303737	ENSMUSG00000080058	MGI:MGI:3809055	predicted gene 11175		GO:0005575(cellular_component)	GO:0003674(molecular_function)	GO:0008150(biological_process)
ENSMUSG00000029138	3.59775	-2.73172	6.50419	0.0194845	0.320129	up	1	7	11	1	11	4	2	0	0	0	0	0	-3.29041	-1.82974	-1.37507	-3.43319	-0.979166	-2.39112	-2.79347	-3.94842	-3.94842	-3.94842	-3.94842	-3.94842	4930548H24Rik	protein_coding	67656	AI427865	MGI:MGI:1914906|Ensembl:ENSMUSG00000029138|Vega:OTTMUSG00000028277	RIKEN cDNA 4930548H24 gene		GO:0005575(cellular_component)	GO:0003674(molecular_function)	GO:0008150(biological_process)
ENSMUSG00000094978	3.59566	1.19196	5.46339	0.0323021	0.377914	up	672	1	3	395	1	5	20	0	23	33	9	1	4.6565	-3.3852	-2.71544	3.46557	-3.25151	-2.17072	-0.218585	-3.94842	-0.0709962	0.0335415	-1.35143	-3.40009	Scgb1b11	protein_coding	634929	Gm7147	MGI:MGI:3779681	secretoglobin, family 1B, member 11
ENSMUSG00000024172	3.59139	-2.2454	6.56642	0.0189867	0.317833	up	3	6	12	0	11	0	0	0	0	0	1	1	-2.49756	-1.99781	-1.26988	-3.94842	-0.979166	-3.94842	-3.94842	-3.94842	-3.94842	-3.94842	-3.30582	-3.40009	St6gal2	protein_coding	240119	C230064G14Rik|St6galII|mKIAA1877	MGI:MGI:2445190|Ensembl:ENSMUSG00000024172|Vega:OTTMUSG00000028471	beta galactoside alpha 2,6 sialyltransferase 2	mmu00510(N-Glycan biosynthesis)//mmu00514(Other types of O-glycan biosynthesis)//mmu01100(Metabolic pathways)	GO:0016020(membrane)//GO:0016021(integral component of membrane)//GO:0005794(Golgi apparatus)	GO:0003824(catalytic activity)//GO:0003835(beta-galactoside alpha-2,6-sialyltransferase activity)//GO:0008373(sialyltransferase activity)//GO:0016740(transferase activity)//GO:0016757(transferase activity, transferring glycosyl groups)	GO:0005975(carbohydrate metabolic process)//GO:0009311(oligosaccharide metabolic process)//GO:0006486(protein glycosylation)//GO:0006054(N-acetylneuraminate metabolic process)//GO:0018279(protein N-linked glycosylation via asparagine)
ENSMUSG00000041138	3.58093	-3.63786	5.14955	0.0490536	0.423729	up	0	3	0	6	0	0	0	0	0	0	0	0	-3.94842	-2.66586	-3.94842	-2.11034	-3.94842	-3.94842	-3.94842	-3.94842	-3.94842	-3.94842	-3.94842	-3.94842	Nme8	protein_coding	73412	1700056P15Rik|Sptrx-2|Txndc3	MGI:MGI:1920662|Ensembl:ENSMUSG00000041138|Vega:OTTMUSG00000024181	NME/NM23 family member 8		GO:0097228(sperm principal piece)//GO:0097598(sperm cytoplasmic droplet)//GO:0035686(sperm fibrous sheath)//GO:0005737(cytoplasm)//GO:0036157(outer dynein arm)	GO:0008017(microtubule binding)//GO:0004550(nucleoside diphosphate kinase activity)	GO:0042384(cilium assembly)//GO:0030317(sperm motility)//GO:0006165(nucleoside diphosphate phosphorylation)//GO:0006228(UTP biosynthetic process)//GO:0006241(CTP biosynthetic process)//GO:0007283(spermatogenesis)//GO:0034614(cellular response to reactive oxygen species)//GO:0030154(cell differentiation)//GO:0007275(multicellular organism development)//GO:0045454(cell redox homeostasis)//GO:190217…
ENSMUSG00000053916	3.5691	1.37627	8.81621	0.00858641	0.260147	up	438	11	4	745	10	69	2	4	4	11	7	79	4.04095	-1.30382	-2.46264	4.37698	-1.09836	1.16082	-2.79347	-2.26485	-2.19052	-1.37948	-1.64743	1.2815	Nanp	protein_coding	67311	1600031M04Rik|Hdhd4	MGI:MGI:1914561|Ensembl:ENSMUSG00000053916|Vega:OTTMUSG00000015785	N-acetylneuraminic acid phosphatase	mmu00520(Amino sugar and nucleotide sugar metabolism)//mmu01100(Metabolic pathways)	GO:0005575(cellular_component)	GO:0050124(N-acylneuraminate-9-phosphatase activity)	GO:0046380(N-acetylneuraminate biosynthetic process)//GO:0016311(dephosphorylation)
ENSMUSG00000049252	3.56447	-2.07791	4.68646	0.0432557	0.408014	up	0	12	4	0	5	0	0	0	1	0	0	0	-3.94842	-1.19765	-2.46264	-3.94842	-1.91099	-3.94842	-3.94842	-3.94842	-3.2744	-3.94842	-3.94842	-3.94842	Lrp1b	protein_coding	94217	9630004P12Rik|LRP-DIT	MGI:MGI:2151136|Ensembl:ENSMUSG00000049252|Vega:OTTMUSG00000012311	low density lipoprotein-related protein 1B (deleted in tumors)		GO:0016020(membrane)//GO:0016021(integral component of membrane)//GO:0043235(receptor complex)	GO:0005515(protein binding)//GO:0005041(low-density lipoprotein receptor activity)//GO:0005509(calcium ion binding)	GO:0006897(endocytosis)//GO:0001701(in utero embryonic development)
ENSMUSG00000027719	3.54702	-3.65841	5.8808	0.0379566	0.396935	up	3	1	4	0	0	0	0	0	0	0	0	0	-2.49756	-3.3852	-2.46264	-3.94842	-3.94842	-3.94842	-3.94842	-3.94842	-3.94842	-3.94842	-3.94842	-3.94842	Adad1	protein_coding	21744	Tenr	MGI:MGI:103258|Ensembl:ENSMUSG00000027719|Vega:OTTMUSG00000006613	adenosine deaminase domain containing 1 (testis specific)		GO:0005634(nucleus)	GO:0003723(RNA binding)//GO:0004000(adenosine deaminase activity)	GO:0007286(spermatid development)//GO:0030154(cell differentiation)//GO:0007283(spermatogenesis)//GO:0006417(regulation of translation)//GO:0007275(multicellular organism development)//GO:0006396(RNA processing)
ENSMUSG00000032021	3.5398	-2.95749	8.43448	0.0090532	0.264977	up	5	13	1	5	7	0	0	1	0	1	0	0	-1.98883	-1.09875	-3.41219	-2.29485	-1.52964	-3.94842	-3.94842	-3.31331	-3.94842	-3.41384	-3.94842	-3.94842	Crtam	protein_coding	54698	-	MGI:MGI:1859822|Ensembl:ENSMUSG00000032021|Vega:OTTMUSG00000042652	cytotoxic and regulatory T cell molecule		GO:0016020(membrane)//GO:0005886(plasma membrane)//GO:0005887(integral component of plasma membrane)//GO:0016021(integral component of membrane)//GO:0005913(cell-cell adherens junction)	GO:0004872(receptor activity)//GO:0005102(receptor binding)//GO:0050839(cell adhesion molecule binding)//GO:0005515(protein binding)//GO:0042803(protein homodimerization activity)	GO:0050715(positive regulation of cytokine secretion)//GO:0002376(immune system process)//GO:0007157(heterophilic cell-cell adhesion via plasma membrane cell adhesion molecules)//GO:0002860(positive regulation of natural killer cell mediated cytotoxicity directed against tumor cell target)//GO:0007156(homophilic cell adhesion via plasma membrane adhesion molecules)//GO:0002355(detection of tumor …
ENSMUSG00000041717	3.53863	-3.43152	5.36802	0.0360292	0.391241	up	1	1	0	0	0	6	0	0	0	0	0	0	-3.29041	-3.3852	-3.94842	-3.94842	-3.94842	-1.97958	-3.94842	-3.94842	-3.94842	-3.94842	-3.94842	-3.94842	Golt1a	protein_coding	68338	0610012C01Rik|Kiss1|metastatin	MGI:MGI:1915588|Ensembl:ENSMUSG00000098306|Ensembl:ENSMUSG00000103421|Vega:OTTMUSG00000044879|Vega:OTTMUSG00000044884	golgi transport 1A
ENSMUSG00000042401	3.49244	-2.71276	7.70203	0.012008	0.278788	up	14	13	4	1	9	0	1	1	0	0	0	1	-0.764044	-1.09875	-2.46264	-3.43319	-1.2283	-3.94842	-3.25833	-3.31331	-3.94842	-3.94842	-3.94842	-3.40009	Crtac1	protein_coding	72832	2810454P21Rik|AW047536|Crtac1B|Lotus	MGI:MGI:1920082|Ensembl:ENSMUSG00000042401	cartilage acidic protein 1		GO:0005578(proteinaceous extracellular matrix)//GO:0070062(extracellular exosome)//GO:0005576(extracellular region)//GO:0030426(growth cone)	GO:0005515(protein binding)//GO:0005509(calcium ion binding)	GO:0021772(olfactory bulb development)//GO:0007413(axonal fasciculation)//GO:1900121(negative regulation of receptor binding)
ENSMUSG00000046460	3.46405	-2.10528	5.7123	0.027295	0.35774	up	1	5	0	1	11	11	1	0	0	1	0	0	-3.29041	-2.18806	-3.94842	-3.43319	-0.979166	-1.28318	-3.25833	-3.94842	-3.94842	-3.41384	-3.94842	-3.94842	Sh2d7	protein_coding	244885	4933412E14Rik	MGI:MGI:2441692|Ensembl:ENSMUSG00000046460|Vega:OTTMUSG00000030281	SH2 domain containing 7		GO:0005575(cellular_component)	GO:0003674(molecular_function)	GO:0008150(biological_process)
ENSMUSG00000021101	3.44644	-3.44484	4.64374	0.0489058	0.423051	up	1	1	0	6	0	0	0	0	0	0	0	0	-3.29041	-3.3852	-3.94842	-2.11034	-3.94842	-3.94842	-3.94842	-3.94842	-3.94842	-3.94842	-3.94842	-3.94842	4930408O17Rik	protein_coding	73928	-	MGI:MGI:1921178	RIKEN cDNA 4930408O17 gene		GO:0005575(cellular_component)	GO:0003674(molecular_function)	GO:0008150(biological_process)
ENSMUSG00000044243	3.4455	-2.65505	4.5741	0.0455766	0.413864	up	0	1	19	0	6	7	2	0	0	0	0	0	-3.94842	-3.3852	-0.692424	-3.94842	-1.70775	-1.81082	-2.79347	-3.94842	-3.94842	-3.94842	-3.94842	-3.94842	Bhlha9	protein_coding	320522	A830053O21Rik|Fingerin	MGI:MGI:2444198|Ensembl:ENSMUSG00000044243|Vega:OTTMUSG00000006236	basic helix-loop-helix family, member a9		GO:0005634(nucleus)//GO:0005737(cytoplasm)	GO:0046982(protein heterodimerization activity)//GO:0046983(protein dimerization activity)//GO:0003677(DNA binding)	GO:0007275(multicellular organism development)//GO:0006351(transcription, DNA-templated)//GO:0006355(regulation of transcription, DNA-templated)
ENSMUSG00000022054	3.44354	-2.84499	5.98796	0.0280759	0.361553	up	0	2	1	4	0	1	0	0	0	0	0	0	-3.94842	-2.98116	-3.41219	-2.50646	-3.94842	-3.37722	-3.94842	-3.94842	-3.94842	-3.94842	-3.94842	-3.94842	Nefm	protein_coding	18040	NF-M|NF160|NF165|Nef3|Nfm	MGI:MGI:97314|Ensembl:ENSMUSG00000022054|Vega:OTTMUSG00000016378	neurofilament, medium polypeptide	mmu05014(Amyotrophic lateral sclerosis (ALS))	GO:0043209(myelin sheath)//GO:0043204(perikaryon)//GO:0043005(neuron projection)//GO:0030424(axon)//GO:0014069(postsynaptic density)//GO:0005882(intermediate filament)//GO:0031594(neuromuscular junction)//GO:0005883(neurofilament)//GO:0005856(cytoskeleton)	GO:0005102(receptor binding)//GO:0005198(structural molecule activity)//GO:0046982(protein heterodimerization activity)//GO:0015643(toxic substance binding)	GO:0045110(intermediate filament bundle assembly)//GO:0031133(regulation of axon diameter)//GO:0060052(neurofilament cytoskeleton organization)//GO:0061564(axon development)//GO:0045104(intermediate filament cytoskeleton organization)//GO:0033693(neurofilament bundle assembly)//GO:0000226(microtubule cytoskeleton organization)//GO:0045105(intermediate filament polymerization or depolymerization)/…
ENSMUSG00000050830	3.42951	-2.34491	8.27066	0.00963559	0.269649	up	1	9	4	9	2	16	0	0	0	0	0	3	-3.29041	-1.54295	-2.46264	-1.66657	-2.7836	-0.815496	-3.94842	-3.94842	-3.94842	-3.94842	-3.94842	-2.69312	Vwc2	protein_coding	319922	A930041G11Rik|G11|PSST739|UNQ739|cradin	MGI:MGI:2442987|Ensembl:ENSMUSG00000050830|Vega:OTTMUSG00000005156	von Willebrand factor C domain containing 2		GO:0005604(basement membrane)//GO:0005576(extracellular region)//GO:0032281(AMPA glutamate receptor complex)//GO:0045202(synapse)//GO:0030054(cell junction)//GO:0005614(interstitial matrix)//GO:0005578(proteinaceous extracellular matrix)//GO:0005615(extracellular space)	GO:0003674(molecular_function)	GO:0010811(positive regulation of cell-substrate adhesion)//GO:0030514(negative regulation of BMP signaling pathway)//GO:0045666(positive regulation of neuron differentiation)
ENSMUSG00000036168	3.42882	-3.48627	5.99883	0.0279559	0.361553	up	0	0	6	2	0	0	0	0	0	0	0	0	-3.94842	-3.94842	-2.06049	-3.05432	-3.94842	-3.94842	-3.94842	-3.94842	-3.94842	-3.94842	-3.94842	-3.94842	Ccdc38	protein_coding	237465	4933417K05Rik	MGI:MGI:2444738|Ensembl:ENSMUSG00000036168|Vega:OTTMUSG00000030958	coiled-coil domain containing 38		GO:0005813(centrosome)//GO:0005856(cytoskeleton)//GO:0005737(cytoplasm)	GO:0003674(molecular_function)	GO:0008150(biological_process)
ENSMUSG00000045291	3.41434	-3.63568	6.51815	0.0228628	0.33553	up	0	0	1	6	0	1	0	0	0	0	0	0	-3.94842	-3.94842	-3.41219	-2.11034	-3.94842	-3.37722	-3.94842	-3.94842	-3.94842	-3.94842	-3.94842	-3.94842	E330021D16Rik	protein_coding	100502936	C85549	MGI:MGI:2141773|Ensembl:ENSMUSG00000045291|Vega:OTTMUSG00000057217	RIKEN cDNA E330021D16 gene		GO:0005575(cellular_component)	GO:0003674(molecular_function)	GO:0008150(biological_process)
ENSMUSG00000040132	3.40992	-1.64868	5.75905	0.0267461	0.35587	up	64	4	0	54	1	1	1	0	4	1	4	0	1.29896	-2.40727	-3.94842	0.647204	-3.25151	-3.37722	-3.25833	-3.94842	-2.19052	-3.41384	-2.2504	-3.94842	Svs2	protein_coding	53878	BB115391|Semg1|SvsII	MGI:MGI:1858275|Ensembl:ENSMUSG00000040132|Vega:OTTMUSG00000001080	seminal vesicle secretory protein 2		GO:0001669(acrosomal vesicle)		GO:0009566(fertilization)//GO:0048240(sperm capacitation)
ENSMUSG00000062073	3.40292	-3.6889	6.50754	0.030835	0.373608	up	1	1	0	0	1	4	0	0	0	0	0	0	-3.29041	-3.3852	-3.94842	-3.94842	-3.25151	-2.39112	-3.94842	-3.94842	-3.94842	-3.94842	-3.94842	-3.94842	Gm10109	protein_coding	638411	EG638411|ENSMUSG00000062073	MGI:MGI:3647742|Ensembl:ENSMUSG00000062073	predicted gene 10109		GO:0005575(cellular_component)	GO:0003674(molecular_function)	GO:0008150(biological_process)
ENSMUSG00000078255	3.40236	-2.32835	4.42853	0.0487984	0.423051	up	0	0	63	0	7	0	0	4	1	0	0	0	-3.94842	-3.94842	0.927403	-3.94842	-1.52964	-3.94842	-3.94842	-2.26485	-3.2744	-3.94842	-3.94842	-3.94842	Krtap9-5	protein_coding	435286	-	MGI:MGI:3650333|Ensembl:ENSMUSG00000078255|Vega:OTTMUSG00000002205	keratin associated protein 9-5		GO:0005575(cellular_component)	GO:0003674(molecular_function)	GO:0008150(biological_process)
ENSMUSG00000006389	3.40199	-2.29322	5.00926	0.0373035	0.395682	up	5	4	6	0	0	4	0	0	1	0	0	0	-1.98883	-2.40727	-2.06049	-3.94842	-3.94842	-2.39112	-3.94842	-3.94842	-3.2744	-3.94842	-3.94842	-3.94842	Mpl	protein_coding	17480	CD110|TPO-R|c-mpl|hlb219	MGI:MGI:97076|Ensembl:ENSMUSG00000006389|Vega:OTTMUSG00000008795	myeloproliferative leukemia virus oncogene	mmu04060(Cytokine-cytokine receptor interaction)//mmu04630(Jak-STAT signaling pathway)	GO:0005886(plasma membrane)//GO:0009986(cell surface)//GO:0043005(neuron projection)//GO:0016020(membrane)//GO:0005794(Golgi apparatus)//GO:0016021(integral component of membrane)//GO:0043025(neuronal cell body)	GO:0004896(cytokine receptor activity)//GO:0038164(thrombopoietin receptor activity)	GO:0032642(regulation of chemokine production)//GO:0030220(platelet formation)//GO:0010628(positive regulation of gene expression)//GO:0060216(definitive hemopoiesis)//GO:0048872(homeostasis of number of cells)//GO:0050671(positive regulation of lymphocyte proliferation)//GO:0043066(negative regulation of apoptotic process)//GO:0072091(regulation of stem cell proliferation)//GO:2000035(regulation…
ENSMUSG00000074252	3.40108	-3.68938	5.58183	0.0420711	0.406089	up	4	0	1	2	0	0	0	0	0	0	0	0	-2.22089	-3.94842	-3.41219	-3.05432	-3.94842	-3.94842	-3.94842	-3.94842	-3.94842	-3.94842	-3.94842	-3.94842	Gm10654	protein_coding	665828	EG665828|ENSMUSG00000074252	MGI:MGI:3643366|Ensembl:ENSMUSG00000074252	predicted gene 10654		GO:0005575(cellular_component)	GO:0003674(molecular_function)	GO:0008150(biological_process)
ENSMUSG00000018776	3.39551	-3.12092	5.82206	0.0299832	0.369598	up	1	4	0	0	1	1	0	0	0	0	0	0	-3.29041	-2.40727	-3.94842	-3.94842	-3.25151	-3.37722	-3.94842	-3.94842	-3.94842	-3.94842	-3.94842	-3.94842	Slc35g3	protein_coding	56293	Amac1	MGI:MGI:1927128|Ensembl:ENSMUSG00000018776|Vega:OTTMUSG00000005994	solute carrier family 35, member G3		GO:0016020(membrane)//GO:0016021(integral component of membrane)//GO:0005575(cellular_component)	GO:0003674(molecular_function)	GO:0008150(biological_process)
ENSMUSG00000036648	3.39361	-2.67683	6.32311	0.0210189	0.326787	up	10	2	6	8	3	0	1	0	0	1	0	0	-1.18735	-2.98116	-2.06049	-1.79988	-2.43085	-3.94842	-3.25833	-3.94842	-3.94842	-3.41384	-3.94842	-3.94842	Gm3417	protein_coding	100041586	-	MGI:MGI:3781595|Ensembl:ENSMUSG00000079710	predicted gene 3417		GO:0005575(cellular_component)	GO:0003674(molecular_function)	GO:0008150(biological_process)
ENSMUSG00000078129	3.39358	-3.68971	5.3804	0.045159	0.413864	up	1	5	0	0	1	0	0	0	0	0	0	0	-3.29041	-2.18806	-3.94842	-3.94842	-3.25151	-3.94842	-3.94842	-3.94842	-3.94842	-3.94842	-3.94842	-3.94842	Actl10	protein_coding	70362	1700007I08Rik	MGI:MGI:1917612|Ensembl:ENSMUSG00000078129|Vega:OTTMUSG00000015794	actin-like 10		GO:0005575(cellular_component)	GO:0003674(molecular_function)	GO:0008150(biological_process)
ENSMUSG00000092322	3.39232	-3.64029	5.19928	0.0386321	0.398322	up	0	0	0	8	0	0	0	0	0	0	0	0	-3.94842	-3.94842	-3.94842	-1.79988	-3.94842	-3.94842	-3.94842	-3.94842	-3.94842	-3.94842	-3.94842	-3.94842	Gm20408	protein_coding
ENSMUSG00000033854	3.38488	-3.69032	5.58971	0.0419558	0.406089	up	2	4	0	0	0	1	0	0	0	0	0	0	-2.84019	-2.40727	-3.94842	-3.94842	-3.94842	-3.37722	-3.94842	-3.94842	-3.94842	-3.94842	-3.94842	-3.94842	Kcnk10	protein_coding	72258	1700024D23Rik|3010005K24Rik|Trek2	MGI:MGI:1919508|Ensembl:ENSMUSG00000033854	potassium channel, subfamily K, member 10	mmu04971(Gastric acid secretion)	GO:0005886(plasma membrane)//GO:0005887(integral component of plasma membrane)	GO:0005267(potassium channel activity)//GO:0022841(potassium ion leak channel activity)	GO:0030322(stabilization of membrane potential)//GO:0071805(potassium ion transmembrane transport)
ENSMUSG00000079286	3.3731	-3.69134	5.64778	0.0411177	0.404323	up	0	3	0	0	1	3	0	0	0	0	0	0	-3.94842	-2.66586	-3.94842	-3.94842	-3.25151	-2.65136	-3.94842	-3.94842	-3.94842	-3.94842	-3.94842	-3.94842	Gm11084	protein_coding
ENSMUSG00000024621	3.36767	-3.29969	6.38049	0.0240992	0.340667	up	0	2	8	8	2	0	1	0	0	0	0	0	-3.94842	-2.98116	-1.74635	-1.79988	-2.7836	-3.94842	-3.25833	-3.94842	-3.94842	-3.94842	-3.94842	-3.94842	Csf1r	protein_coding	12978	AI323359|CD115|CSF-1R|Csfmr|Fim-2|Fim2|Fms|M-CSF-R|M-CSFR	MGI:MGI:1339758|Ensembl:ENSMUSG00000024621|Vega:OTTMUSG00000014918	colony stimulating factor 1 receptor	mmu04014(Ras signaling pathway)//mmu04015(Rap1 signaling pathway)//mmu04060(Cytokine-cytokine receptor interaction)//mmu04144(Endocytosis)//mmu04151(PI3K-Akt signaling pathway)//mmu04380(Osteoclast differentiation)//mmu04640(Hematopoietic cell lineage)//mmu05200(Pathways in cancer)//mmu05202(Transcriptional misregulation in cancer)	GO:0016020(membrane)//GO:0005886(plasma membrane)//GO:0016021(integral component of membrane)//GO:0009986(cell surface)//GO:1990682(CSF1-CSF1R complex)	GO:0019903(protein phosphatase binding)//GO:0004713(protein tyrosine kinase activity)//GO:0042803(protein homodimerization activity)//GO:0004672(protein kinase activity)//GO:0004714(transmembrane receptor protein tyrosine kinase activity)//GO:0000166(nucleotide binding)//GO:0016301(kinase activity)//GO:0019955(cytokine binding)//GO:0005011(macrophage colony-stimulating factor receptor activity)//…	GO:0007169(transmembrane receptor protein tyrosine kinase signaling pathway)//GO:0016310(phosphorylation)//GO:0030097(hemopoiesis)//GO:0008285(negative regulation of cell proliferation)//GO:0043066(negative regulation of apoptotic process)//GO:0090197(positive regulation of chemokine secretion)//GO:0030316(osteoclast differentiation)//GO:0038145(macrophage colony-stimulating factor signaling path…
ENSMUSG00000023945	3.36701	-1.55297	5.64493	0.0281087	0.361553	up	2	6	52	1	49	0	7	0	2	0	0	0	-2.84019	-1.99781	0.66092	-3.43319	1.02567	-3.94842	-1.54415	-3.94842	-2.81682	-3.94842	-3.94842	-3.94842	Slc5a7	protein_coding	63993	CHT1	MGI:MGI:1927126|Ensembl:ENSMUSG00000023945	solute carrier family 5 (choline transporter), member 7	mmu04725(Cholinergic synapse)//mmu05231(Choline metabolism in cancer)	GO:0005886(plasma membrane)//GO:0005887(integral component of plasma membrane)//GO:0043204(perikaryon)//GO:0016020(membrane)//GO:0030425(dendrite)//GO:0030424(axon)//GO:0016021(integral component of membrane)//GO:0045202(synapse)//GO:0008021(synaptic vesicle)//GO:0044853(plasma membrane raft)//GO:0045334(clathrin-coated endocytic vesicle)//GO:0005769(early endosome)//GO:0016324(apical plasma memb…	GO:0005307(choline:sodium symporter activity)//GO:0005215(transporter activity)//GO:0015220(choline transmembrane transporter activity)//GO:0033265(choline binding)//GO:0005515(protein binding)//GO:0015293(symporter activity)	GO:0042136(neurotransmitter biosynthetic process)//GO:0007271(synaptic transmission, cholinergic)//GO:0015871(choline transport)//GO:0008292(acetylcholine biosynthetic process)//GO:0006814(sodium ion transport)//GO:0055085(transmembrane transport)//GO:0006810(transport)//GO:0007274(neuromuscular synaptic transmission)//GO:0006811(ion transport)
ENSMUSG00000074261	3.35495	-3.57417	4.63432	0.0491059	0.423796	up	1	6	0	0	0	0	0	0	0	0	0	0	-3.29041	-1.99781	-3.94842	-3.94842	-3.94842	-3.94842	-3.94842	-3.94842	-3.94842	-3.94842	-3.94842	-3.94842	Gm7092	protein_coding
ENSMUSG00000027364	3.33652	-3.04544	5.2245	0.0338533	0.383755	up	0	0	7	13	0	0	0	1	0	0	0	0	-3.94842	-3.94842	-1.89489	-1.23036	-3.94842	-3.94842	-3.94842	-3.31331	-3.94842	-3.94842	-3.94842	-3.94842	Usp50	protein_coding	75083	1700086G18Rik|4930511O11Rik	MGI:MGI:1922333|Ensembl:ENSMUSG00000027364|Vega:OTTMUSG00000015955	ubiquitin specific peptidase 50			GO:0008233(peptidase activity)//GO:0008234(cysteine-type peptidase activity)//GO:0016787(hydrolase activity)//GO:0036459(thiol-dependent ubiquitinyl hydrolase activity)	GO:0006508(proteolysis)//GO:0016579(protein deubiquitination)//GO:0006511(ubiquitin-dependent protein catabolic process)
ENSMUSG00000046438	3.33443	-1.59062	4.66949	0.0435974	0.409043	up	50	1	8	77	0	0	0	0	0	0	0	13	0.953412	-3.3852	-1.74635	1.14117	-3.94842	-3.94842	-3.94842	-3.94842	-3.94842	-3.94842	-3.94842	-1.13879	Scgb2b24	protein_coding	233090	Abpbg24|Abpz|C2b|Scgb2b3	MGI:MGI:2655741|Ensembl:ENSMUSG00000046438|Vega:OTTMUSG00000008401	secretoglobin, family 2B, member 24		GO:0005575(cellular_component)//GO:0005576(extracellular region)//GO:0005615(extracellular space)	GO:0003674(molecular_function)	GO:0008150(biological_process)
ENSMUSG00000042766	3.33367	-3.69482	5.59471	0.0418828	0.406089	up	0	2	4	0	1	0	0	0	0	0	0	0	-3.94842	-2.98116	-2.46264	-3.94842	-3.25151	-3.94842	-3.94842	-3.94842	-3.94842	-3.94842	-3.94842	-3.94842	Trim46	protein_coding	360213	TRIFIC	MGI:MGI:2673000|Ensembl:ENSMUSG00000042766|Vega:OTTMUSG00000021995	tripartite motif-containing 46		GO:0005622(intracellular)//GO:0005575(cellular_component)	GO:0008270(zinc ion binding)//GO:0046872(metal ion binding)	GO:0008150(biological_process)
ENSMUSG00000050439	3.32246	-3.66272	6.65808	0.0216809	0.330856	up	1	2	4	0	0	0	0	0	0	0	0	0	-3.29041	-2.98116	-2.46264	-3.94842	-3.94842	-3.94842	-3.94842	-3.94842	-3.94842	-3.94842	-3.94842	-3.94842	Enthd1	protein_coding	383075	Gm1242|Gm86	MGI:MGI:2686088|Ensembl:ENSMUSG00000050439	ENTH domain containing 1		GO:0005575(cellular_component)	GO:0003674(molecular_function)	GO:0008150(biological_process)
ENSMUSG00000045569	3.31691	-2.52009	4.42749	0.0488222	0.423051	up	2	16	0	25	9	0	0	4	0	0	0	0	-2.84019	-0.837218	-3.94842	-0.39622	-1.2283	-3.94842	-3.94842	-2.26485	-3.94842	-3.94842	-3.94842	-3.94842	Mc2r	protein_coding	17200	ACTH-R|ACTHR|MC2-R	MGI:MGI:96928|Ensembl:ENSMUSG00000045569	melanocortin 2 receptor	mmu04024(cAMP signaling pathway)//mmu04080(Neuroactive ligand-receptor interaction)//mmu04925(Aldosterone synthesis and secretion)	GO:0016020(membrane)//GO:0005886(plasma membrane)//GO:0016021(integral component of membrane)//GO:0005737(cytoplasm)	GO:0004977(melanocortin receptor activity)//GO:0004871(signal transducer activity)//GO:0004930(G-protein coupled receptor activity)//GO:0004978(corticotropin receptor activity)	GO:0007186(G-protein coupled receptor signaling pathway)//GO:0030819(positive regulation of cAMP biosynthetic process)//GO:0007165(signal transduction)
ENSMUSG00000038883	3.31046	-3.68145	4.8762	0.044258	0.410125	up	6	0	0	0	0	0	0	0	0	0	0	0	-1.78898	-3.94842	-3.94842	-3.94842	-3.94842	-3.94842	-3.94842	-3.94842	-3.94842	-3.94842	-3.94842	-3.94842	Prl3a1	protein_coding	67000	1600016E11Rik|Ghd9|PLP-H|PLP-I|Plpi|Prlpi	MGI:MGI:1914250|Ensembl:ENSMUSG00000038883|Vega:OTTMUSG00000000632	prolactin family 3, subfamily a, member 1		GO:0005575(cellular_component)	GO:0003674(molecular_function)	GO:0008150(biological_process)
ENSMUSG00000064224	3.30603	-2.74047	4.8862	0.039455	0.400671	up	0	0	42	1	1	0	1	1	1	0	0	0	-3.94842	-3.94842	0.366802	-3.43319	-3.25151	-3.94842	-3.25833	-3.31331	-3.2744	-3.94842	-3.94842	-3.94842	Gsdma3	protein_coding	450219	Bsk|Dfl|Fgn|Gsdm1l|Gsdm3|Rco2|Rim3	MGI:MGI:3044668|Ensembl:ENSMUSG00000064224|Vega:OTTMUSG00000006394	gasdermin A3		GO:0005634(nucleus)	GO:0003674(molecular_function)	GO:0043588(skin development)//GO:0042633(hair cycle)//GO:0090090(negative regulation of canonical Wnt signaling pathway)//GO:0043065(positive regulation of apoptotic process)//GO:2001238(positive regulation of extrinsic apoptotic signaling pathway)//GO:0012501(programmed cell death)//GO:0031069(hair follicle morphogenesis)//GO:0001942(hair follicle development)//GO:0042637(catagen)//GO:0007275(mu…
ENSMUSG00000028176	3.30354	-2.36671	5.957	0.0245561	0.343286	up	7	3	4	0	1	1	0	0	0	0	0	1	-1.61348	-2.66586	-2.46264	-3.94842	-3.25151	-3.37722	-3.94842	-3.94842	-3.94842	-3.94842	-3.94842	-3.40009	Lrrc7	protein_coding	242274	AK122498|densin|mKIAA1365	MGI:MGI:2676665|Ensembl:ENSMUSG00000028176|Vega:OTTMUSG00000052788	leucine rich repeat containing 7		GO:0045202(synapse)//GO:0005886(plasma membrane)//GO:0043005(neuron projection)//GO:0016020(membrane)//GO:0015629(actin cytoskeleton)//GO:0005789(endoplasmic reticulum membrane)//GO:0030175(filopodium)//GO:0045211(postsynaptic membrane)//GO:0014069(postsynaptic density)//GO:0043194(axon initial segment)//GO:0030054(cell junction)//GO:0043197(dendritic spine)//GO:0005737(cytoplasm)	GO:0008022(protein C-terminus binding)	GO:0010976(positive regulation of neuron projection development)
ENSMUSG00000054753	3.30198	-2.07246	6.21011	0.0220452	0.332583	up	14	0	65	9	1	1	4	1	1	0	0	1	-0.764044	-3.94842	0.970978	-1.66657	-3.25151	-3.37722	-2.16035	-3.31331	-3.2744	-3.94842	-3.94842	-3.40009	AU018091	protein_coding	245128	-	MGI:MGI:2142124|Ensembl:ENSMUSG00000054753|Vega:OTTMUSG00000057612	expressed sequence AU018091		GO:0005887(integral component of plasma membrane)	GO:0015181(arginine transmembrane transporter activity)//GO:0015189(L-lysine transmembrane transporter activity)//GO:0000064(L-ornithine transmembrane transporter activity)//GO:0015297(antiporter activity)	GO:1903352(L-ornithine transmembrane transport)
ENSMUSG00000053368	3.28813	-2.14972	4.97049	0.0379665	0.396935	up	2	12	1	0	2	0	0	1	0	0	0	0	-2.84019	-1.19765	-3.41219	-3.94842	-2.7836	-3.94842	-3.94842	-3.31331	-3.94842	-3.94842	-3.94842	-3.94842	Rxfp2	protein_coding	140498	Gpr106|Great|Lgr8	MGI:MGI:2153463|Ensembl:ENSMUSG00000053368|Vega:OTTMUSG00000021307	relaxin/insulin-like family peptide receptor 2	mmu04080(Neuroactive ligand-receptor interaction)	GO:0016020(membrane)//GO:0005886(plasma membrane)//GO:0016021(integral component of membrane)	GO:0004871(signal transducer activity)//GO:0017046(peptide hormone binding)//GO:0004930(G-protein coupled receptor activity)//GO:0016500(protein-hormone receptor activity)	GO:0001556(oocyte maturation)//GO:0007189(adenylate cyclase-activating G-protein coupled receptor signaling pathway)//GO:0043066(negative regulation of apoptotic process)//GO:0008584(male gonad development)//GO:0008285(negative regulation of cell proliferation)//GO:0007193(adenylate cyclase-inhibiting G-protein coupled receptor signaling pathway)//GO:0030819(positive regulation of cAMP biosynthet…
ENSMUSG00000050917	3.28426	-2.62108	6.01678	0.0239352	0.340631	up	9	18	0	4	1	6	1	0	0	0	1	1	-1.3159	-0.685964	-3.94842	-2.50646	-3.25151	-1.97958	-3.25833	-3.94842	-3.94842	-3.94842	-3.30582	-3.40009	Fgf4	protein_coding	14175	Fgf-4|Fgfk|Hst1|Hstf-1|KS3|hst|hst-1|kFGF	MGI:MGI:95518|Ensembl:ENSMUSG00000050917|Vega:OTTMUSG00000059887	fibroblast growth factor 4	mmu04010(MAPK signaling pathway)//mmu04014(Ras signaling pathway)//mmu04015(Rap1 signaling pathway)//mmu04151(PI3K-Akt signaling pathway)//mmu04810(Regulation of actin cytoskeleton)//mmu05200(Pathways in cancer)//mmu05218(Melanoma)	GO:0005576(extracellular region)	GO:0005102(receptor binding)//GO:0008083(growth factor activity)//GO:0005515(protein binding)//GO:0005104(fibroblast growth factor receptor binding)	GO:2000544(regulation of endothelial cell chemotaxis to fibroblast growth factor)//GO:0060561(apoptotic process involved in morphogenesis)//GO:0008284(positive regulation of cell proliferation)//GO:0051781(positive regulation of cell division)//GO:0045944(positive regulation of transcription from RNA polymerase II promoter)//GO:0030326(embryonic limb morphogenesis)//GO:0010628(positive regulation…
ENSMUSG00000073781	3.27804	-3.54569	4.7296	0.0471252	0.417499	up	0	1	6	0	0	0	0	0	0	0	0	0	-3.94842	-3.3852	-2.06049	-3.94842	-3.94842	-3.94842	-3.94842	-3.94842	-3.94842	-3.94842	-3.94842	-3.94842	Gm6471	protein_coding	624121	EG624121	MGI:MGI:3648397	predicted gene 6471		GO:0005575(cellular_component)	GO:0003674(molecular_function)	GO:0008150(biological_process)
ENSMUSG00000022619	3.24377	-1.86482	7.41984	0.0134238	0.290163	up	0	5	15	0	10	8	2	1	0	0	0	0	-3.94842	-2.18806	-0.993742	-3.94842	-1.09836	-1.65975	-2.79347	-3.31331	-3.94842	-3.94842	-3.94842	-3.94842	Mapk8ip2	protein_coding	60597	3230402N03Rik|AI847694|AW049958|IB2|Jip2|R75148	MGI:MGI:1926555|Ensembl:ENSMUSG00000022619|Vega:OTTMUSG00000032609	mitogen-activated protein kinase 8 interacting protein 2	mmu04010(MAPK signaling pathway)	GO:0014069(postsynaptic density)//GO:0043234(protein complex)//GO:0005737(cytoplasm)//GO:0043025(neuronal cell body)	GO:0019901(protein kinase binding)//GO:0030295(protein kinase activator activity)//GO:0005515(protein binding)//GO:0019894(kinesin binding)//GO:0032403(protein complex binding)	GO:0060079(excitatory postsynaptic potential)//GO:0035176(social behavior)//GO:0000165(MAPK cascade)//GO:0048813(dendrite morphogenesis)//GO:0032874(positive regulation of stress-activated MAPK cascade)//GO:0007617(mating behavior)//GO:0046958(nonassociative learning)//GO:0001662(behavioral fear response)//GO:2000311(regulation of alpha-amino-3-hydroxy-5-methyl-4-isoxazole propionate selective gl…
ENSMUSG00000004902	3.23544	-0.404019	4.55708	0.0464157	0.415025	up	20	90	4	0	19	5	5	0	0	0	5	3	-0.297885	1.51038	-2.46264	-3.94842	-0.2704	-2.17072	-1.92449	-3.94842	-3.94842	-3.94842	-2.02026	-2.69312	Slc25a18	protein_coding	71803	1500015I14Rik|AW125787	MGI:MGI:1919053|Ensembl:ENSMUSG00000004902|Vega:OTTMUSG00000056827	solute carrier family 25 (mitochondrial carrier), member 18		GO:0016020(membrane)//GO:0005743(mitochondrial inner membrane)//GO:0005739(mitochondrion)//GO:0016021(integral component of membrane)	GO:0003735(structural constituent of ribosome)//GO:0015293(symporter activity)	GO:0006412(translation)//GO:0055085(transmembrane transport)//GO:0006810(transport)
ENSMUSG00000093668	3.20123	-2.96722	6.07282	0.0233691	0.33792	up	0	2	2	12	2	8	0	0	0	0	0	2	-3.94842	-2.98116	-3.02216	-1.32768	-2.7836	-1.65975	-3.94842	-3.94842	-3.94842	-3.94842	-3.94842	-3.00373	Pou5f2	protein_coding	75507	1700013G10Rik|SPRM-1|Sprm1	MGI:MGI:1922757|Ensembl:ENSMUSG00000093668|Vega:OTTMUSG00000039919	POU domain class 5, transcription factor 2		GO:0005634(nucleus)//GO:0005575(cellular_component)	GO:0043565(sequence-specific DNA binding)//GO:0003677(DNA binding)//GO:0003700(transcription factor activity, sequence-specific DNA binding)	GO:0006351(transcription, DNA-templated)//GO:0006355(regulation of transcription, DNA-templated)
ENSMUSG00000028778	3.19002	-2.34026	5.2705	0.0331639	0.381359	up	5	11	6	12	0	10	0	0	0	0	0	4	-1.98883	-1.30382	-2.06049	-1.32768	-3.94842	-1.39812	-3.94842	-3.94842	-3.94842	-3.94842	-3.94842	-2.43768	Hcrtr1	protein_coding	230777	Ox1r|ox-1-R|ox1-R	MGI:MGI:2385650|Ensembl:ENSMUSG00000028778|Vega:OTTMUSG00000009509	hypocretin (orexin) receptor 1	mmu04080(Neuroactive ligand-receptor interaction)	GO:0016020(membrane)//GO:0005886(plasma membrane)//GO:0005887(integral component of plasma membrane)//GO:0016021(integral component of membrane)	GO:0017046(peptide hormone binding)//GO:0004871(signal transducer activity)//GO:0042277(peptide binding)//GO:0016499(orexin receptor activity)//GO:0008188(neuropeptide receptor activity)//GO:0004930(G-protein coupled receptor activity)//GO:0005515(protein binding)	GO:1901652(response to peptide)//GO:0070374(positive regulation of ERK1 and ERK2 cascade)//GO:0007268(chemical synaptic transmission)//GO:0045187(regulation of circadian sleep/wake cycle, sleep)//GO:0007631(feeding behavior)//GO:0007218(neuropeptide signaling pathway)//GO:0007186(G-protein coupled receptor signaling pathway)//GO:0032870(cellular response to hormone stimulus)//GO:0007165(signal tr…
ENSMUSG00000044726	3.18253	-0.850343	6.02168	0.023885	0.340181	up	7	19	6	1	1	23	1	2	0	0	2	0	-1.61348	-0.615896	-2.06049	-3.43319	-3.25151	-0.342878	-3.25833	-2.87384	-3.94842	-3.94842	-2.86281	-3.94842	BC030476	protein_coding
ENSMUSG00000018543	3.18206	-2.14029	6.24644	0.0217092	0.330856	up	1	8	9	0	13	2	0	0	0	1	2	0	-3.29041	-1.67923	-1.61169	-3.94842	-0.766781	-2.96911	-3.94842	-3.94842	-3.94842	-3.41384	-2.86281	-3.94842	1700001P01Rik	protein_coding	72215	-	MGI:MGI:1919465|Ensembl:ENSMUSG00000018543|Vega:OTTMUSG00000002779	RIKEN cDNA 1700001P01 gene		GO:0005575(cellular_component)	GO:0003674(molecular_function)	GO:0008150(biological_process)
ENSMUSG00000009356	3.14313	1.68215	7.14343	0.0162235	0.308549	up	939	78	4	167	32	24	24	20	39	5	16	37	5.13811	1.30897	-2.46264	2.23507	0.43514	-0.286424	0.0262111	-0.356138	0.649999	-2.25127	-0.629639	0.230167	Lpo	protein_coding	76113	5830499B15Rik	MGI:MGI:1923363|Ensembl:ENSMUSG00000009356|Vega:OTTMUSG00000001439	lactoperoxidase	mmu04970(Salivary secretion)	GO:0016323(basolateral plasma membrane)//GO:0070062(extracellular exosome)//GO:0005615(extracellular space)//GO:0005737(cytoplasm)	GO:0036393(thiocyanate peroxidase activity)//GO:0004601(peroxidase activity)	GO:0001580(detection of chemical stimulus involved in sensory perception of bitter taste)//GO:0042742(defense response to bacterium)
ENSMUSG00000012211	3.14284	-3.69147	6.09915	0.0268765	0.355943	up	1	3	2	0	0	0	0	0	0	0	0	0	-3.29041	-2.66586	-3.02216	-3.94842	-3.94842	-3.94842	-3.94842	-3.94842	-3.94842	-3.94842	-3.94842	-3.94842	Tex22	protein_coding	75671	1700028O09Rik|AV210422|Tep22	MGI:MGI:1922921|Ensembl:ENSMUSG00000012211|Vega:OTTMUSG00000033958	testis expressed gene 22		GO:0001669(acrosomal vesicle)//GO:0031410(cytoplasmic vesicle)//GO:0005737(cytoplasm)	GO:0003674(molecular_function)	GO:0008150(biological_process)
ENSMUSG00000050304	3.13262	-3.40693	5.24868	0.037848	0.396935	up	1	1	7	0	6	0	1	0	0	0	0	0	-3.29041	-3.3852	-1.89489	-3.94842	-1.70775	-3.94842	-3.25833	-3.94842	-3.94842	-3.94842	-3.94842	-3.94842	Slc25a2	protein_coding	83885	Ornt2	MGI:MGI:2137907|Ensembl:ENSMUSG00000050304|Vega:OTTMUSG00000050775	solute carrier family 25 (mitochondrial carrier, ornithine transporter) member 2		GO:0005739(mitochondrion)	GO:0003735(structural constituent of ribosome)	GO:0006412(translation)
ENSMUSG00000059042	3.12924	-3.1542	5.39669	0.0356077	0.389276	up	1	5	0	15	4	0	0	1	0	1	0	0	-3.29041	-2.18806	-3.94842	-1.05344	-2.14763	-3.94842	-3.94842	-3.31331	-3.94842	-3.41384	-3.94842	-3.94842	Klk1b9	protein_coding	13648	EGF-BP C|Egfbp-3|Egfbp3|KAL|Klk9|kallikrein|mGk-9	MGI:MGI:95293|Ensembl:ENSMUSG00000059042|Vega:OTTMUSG00000027239	kallikrein 1-related peptidase b9	mmu04614(Renin-angiotensin system)//mmu04961(Endocrine and other factor-regulated calcium reabsorption)	GO:0043234(protein complex)//GO:0005634(nucleus)//GO:0005615(extracellular space)//GO:0070062(extracellular exosome)	GO:0008233(peptidase activity)//GO:0004175(endopeptidase activity)//GO:0004252(serine-type endopeptidase activity)//GO:0008236(serine-type peptidase activity)//GO:0016811(hydrolase activity, acting on carbon-nitrogen (but not peptide) bonds, in linear amides)//GO:0016787(hydrolase activity)	GO:0006508(proteolysis)//GO:0031638(zymogen activation)
ENSMUSG00000049506	3.12802	-3.69764	5.45799	0.0347255	0.386119	up	0	0	5	0	1	0	0	0	0	0	0	0	-3.94842	-3.94842	-2.2476	-3.94842	-3.25151	-3.94842	-3.94842	-3.94842	-3.94842	-3.94842	-3.94842	-3.94842	Sppl2c	protein_coding	237958	4933407P14Rik|IMP5	MGI:MGI:3045264|Ensembl:ENSMUSG00000049506|Vega:OTTMUSG00000003150	signal peptide peptidase 2C		GO:0016021(integral component of membrane)//GO:0071458(integral component of cytoplasmic side of endoplasmic reticulum membrane)//GO:0016020(membrane)//GO:0005789(endoplasmic reticulum membrane)//GO:0030660(Golgi-associated vesicle membrane)//GO:0071556(integral component of lumenal side of endoplasmic reticulum membrane)//GO:0005765(lysosomal membrane)//GO:0005783(endoplasmic reticulum)	GO:0042500(aspartic endopeptidase activity, intramembrane cleaving)//GO:0008233(peptidase activity)//GO:0042803(protein homodimerization activity)//GO:0016787(hydrolase activity)//GO:0004190(aspartic-type endopeptidase activity)	GO:0006508(proteolysis)//GO:0033619(membrane protein proteolysis)//GO:0006465(signal peptide processing)
ENSMUSG00000029288	3.12642	0.563744	7.61813	0.0128169	0.285251	up	26	33	32	22	9	544	3	15	20	1	5	25	0.0538684	0.118497	-0.00304432	-0.56397	-1.2283	4.1028	-2.44246	-0.731844	-0.25798	-3.41384	-2.02026	-0.297687	Ambn	protein_coding	11698	-	MGI:MGI:104655|Ensembl:ENSMUSG00000029288|Vega:OTTMUSG00000055387	ameloblastin		GO:0005578(proteinaceous extracellular matrix)//GO:0005576(extracellular region)	GO:0030021(extracellular matrix structural constituent conferring compression resistance)//GO:0030345(structural constituent of tooth enamel)//GO:0008083(growth factor activity)	GO:0042475(odontogenesis of dentin-containing tooth)//GO:0031214(biomineral tissue development)//GO:0008283(cell proliferation)//GO:0007155(cell adhesion)//GO:0030198(extracellular matrix organization)
ENSMUSG00000061808	3.10884	-3.18051	4.50925	0.0469808	0.416824	up	0	1	1	6	6	1	0	0	1	0	0	0	-3.94842	-3.3852	-3.41219	-2.11034	-1.70775	-3.37722	-3.94842	-3.94842	-3.2744	-3.94842	-3.94842	-3.94842	Ttr	protein_coding	22139	AA408768|AI787086|D17860|prealbumin	MGI:MGI:98865|Ensembl:ENSMUSG00000061808	transthyretin		GO:0043234(protein complex)//GO:0005576(extracellular region)//GO:0005615(extracellular space)//GO:0070062(extracellular exosome)	GO:0070324(thyroid hormone binding)//GO:0046982(protein heterodimerization activity)//GO:0042802(identical protein binding)//GO:0042562(hormone binding)//GO:0005515(protein binding)//GO:0005179(hormone activity)	GO:0042572(retinol metabolic process)//GO:0006810(transport)//GO:0070327(thyroid hormone transport)
ENSMUSG00000073682	3.10372	-3.45975	4.82823	0.0451729	0.413864	up	1	1	1	3	0	0	0	0	0	0	0	0	-3.29041	-3.3852	-3.41219	-2.75454	-3.94842	-3.94842	-3.94842	-3.94842	-3.94842	-3.94842	-3.94842	-3.94842	Gm10563	protein_coding	100038426	ENSMUSG00000073682	MGI:MGI:3642630	predicted gene 10563		GO:0005575(cellular_component)	GO:0003674(molecular_function)	GO:0008150(biological_process)
ENSMUSG00000041748	3.09113	-3.39845	5.25753	0.0377094	0.396935	up	1	1	10	0	0	4	0	0	1	0	0	0	-3.29041	-3.3852	-1.48854	-3.94842	-3.94842	-2.39112	-3.94842	-3.94842	-3.2744	-3.94842	-3.94842	-3.94842	Ackr4	protein_coding	252837	A630091E18Rik|CCBP2|CCR11|CCX-CKR|CCX-CKR1|Ccrl1|Cmkbrl1|PPR1|VSHK1	MGI:MGI:2181676|Ensembl:ENSMUSG00000079355|Vega:OTTMUSG00000049290	atypical chemokine receptor 4		GO:0005768(endosome)//GO:0005886(plasma membrane)//GO:0016021(integral component of membrane)//GO:0016020(membrane)	GO:0019956(chemokine binding)//GO:0004871(signal transducer activity)//GO:0005044(scavenger receptor activity)//GO:0004930(G-protein coupled receptor activity)//GO:0004950(chemokine receptor activity)	GO:0007165(signal transduction)//GO:0007186(G-protein coupled receptor signaling pathway)//GO:0006935(chemotaxis)
ENSMUSG00000025264	3.0874	-3.30982	4.83149	0.0451101	0.413864	up	0	2	3	1	0	0	0	0	0	0	0	0	-3.94842	-2.98116	-2.71544	-3.43319	-3.94842	-3.94842	-3.94842	-3.94842	-3.94842	-3.94842	-3.94842	-3.94842	Tsr2	protein_coding	69499	2310007F12Rik	MGI:MGI:1916749|Ensembl:ENSMUSG00000025264|Vega:OTTMUSG00000019291	TSR2 20S rRNA accumulation		GO:0005634(nucleus)	GO:0003674(molecular_function)	GO:0006364(rRNA processing)//GO:0000462(maturation of SSU-rRNA from tricistronic rRNA transcript (SSU-rRNA, 5.8S rRNA, LSU-rRNA))
ENSMUSG00000067338	3.08346	-3.71859	5.19917	0.0386339	0.398322	up	4	0	0	0	1	0	0	0	0	0	0	0	-2.22089	-3.94842	-3.94842	-3.94842	-3.25151	-3.94842	-3.94842	-3.94842	-3.94842	-3.94842	-3.94842	-3.94842	Tuba3b	protein_coding	22147	M[a]7|Tuba7	MGI:MGI:1095408|Ensembl:ENSMUSG00000067338|Vega:OTTMUSG00000022831	tubulin, alpha 3B	mmu04145(Phagosome)//mmu04540(Gap junction)	GO:0005634(nucleus)	GO:0003674(molecular_function)	GO:0008150(biological_process)
ENSMUSG00000038015	3.07728	-3.35055	6.53263	0.0192552	0.318546	up	2	4	0	1	5	1	0	0	0	1	0	0	-2.84019	-2.40727	-3.94842	-3.43319	-1.91099	-3.37722	-3.94842	-3.94842	-3.94842	-3.41384	-3.94842	-3.94842	Prm2	protein_coding	19119	AI528784|Prm-2	MGI:MGI:97766|Ensembl:ENSMUSG00000038015|Vega:OTTMUSG00000048599	protamine 2		GO:0005634(nucleus)//GO:0000786(nucleosome)//GO:0005694(chromosome)//GO:0005737(cytoplasm)	GO:0003677(DNA binding)	GO:0007286(spermatid development)//GO:0030154(cell differentiation)//GO:0007283(spermatogenesis)//GO:0030261(chromosome condensation)//GO:0007275(multicellular organism development)//GO:0006997(nucleus organization)
ENSMUSG00000002384	3.07331	-2.57419	4.73246	0.0423446	0.406588	up	4	7	10	0	1	12	2	0	0	0	0	1	-2.22089	-1.82974	-1.48854	-3.94842	-3.25151	-1.17673	-2.79347	-3.94842	-3.94842	-3.94842	-3.94842	-3.40009	Bmp8b	protein_coding	12164	Op3	MGI:MGI:107335|Ensembl:ENSMUSG00000002384|Vega:OTTMUSG00000008937	bone morphogenetic protein 8b	mmu04350(TGF-beta signaling pathway)//mmu04390(Hippo signaling pathway)	GO:0005576(extracellular region)//GO:0005615(extracellular space)	GO:0070700(BMP receptor binding)//GO:0008083(growth factor activity)//GO:0005160(transforming growth factor beta receptor binding)//GO:0005125(cytokine activity)	GO:0030509(BMP signaling pathway)//GO:0051216(cartilage development)//GO:0010862(positive regulation of pathway-restricted SMAD protein phosphorylation)//GO:0048598(embryonic morphogenesis)//GO:0007281(germ cell development)//GO:0060395(SMAD protein signal transduction)//GO:0007283(spermatogenesis)//GO:0030154(cell differentiation)//GO:2000505(regulation of energy homeostasis)//GO:0001503(ossific…
ENSMUSG00000063021	3.05816	-2.7788	8.33405	0.00940541	0.268276	up	2	1	1	8	3	0	0	0	1	0	0	0	-2.84019	-3.3852	-3.41219	-1.79988	-2.43085	-3.94842	-3.94842	-3.94842	-3.2744	-3.94842	-3.94842	-3.94842	Hist1h2ak	protein_coding	319169	-	MGI:MGI:2448297|Ensembl:ENSMUSG00000063021|Vega:OTTMUSG00000000429	histone cluster 1, H2ak	mmu05034(Alcoholism)//mmu05322(Systemic lupus erythematosus)	GO:0070062(extracellular exosome)//GO:0000790(nuclear chromatin)//GO:0000786(nucleosome)//GO:0005694(chromosome)//GO:0000784(nuclear chromosome, telomeric region)//GO:0005634(nucleus)	GO:0046982(protein heterodimerization activity)//GO:0003677(DNA binding)	GO:0006342(chromatin silencing)
ENSMUSG00000012705	3.03211	0.512991	12.8762	0.00194415	0.17832	up	136	140	5	118	63	17	6	1	15	10	4	21	2.36617	2.13605	-2.2476	1.74223	1.378	-0.73774	-1.72183	-3.31331	-0.636241	-1.49287	-2.2504	-0.52751	Retn	protein_coding	57264	ADSF|Fizz3|Rstn|Xcp4	MGI:MGI:1888506|Ensembl:ENSMUSG00000012705|Vega:OTTMUSG00000030662	resistin		GO:0005634(nucleus)//GO:0005576(extracellular region)//GO:0005615(extracellular space)//GO:0070062(extracellular exosome)	GO:0005179(hormone activity)	GO:2000252(negative regulation of feeding behavior)//GO:0014911(positive regulation of smooth muscle cell migration)//GO:0048661(positive regulation of smooth muscle cell proliferation)//GO:2000872(positive regulation of progesterone secretion)//GO:0050806(positive regulation of synaptic transmission)//GO:0032868(response to insulin)//GO:0045444(fat cell differentiation)//GO:0010714(positive regu…
ENSMUSG00000022296	2.98794	-2.38601	4.78964	0.0412426	0.404323	up	0	1	14	4	4	17	1	1	0	0	0	2	-3.94842	-3.3852	-1.08005	-2.50646	-2.14763	-0.73774	-3.25833	-3.31331	-3.94842	-3.94842	-3.94842	-3.00373	Baalc	protein_coding	118452	2810457D07Rik	MGI:MGI:1928704	brain and acute leukemia, cytoplasmic		GO:0016020(membrane)//GO:0005737(cytoplasm)	GO:0003674(molecular_function)	GO:0008150(biological_process)
ENSMUSG00000027824	2.98317	-2.20656	4.89512	0.0392945	0.400174	up	12	2	24	10	5	3	0	4	0	0	0	2	-0.960226	-2.98116	-0.387199	-1.54455	-1.91099	-2.65136	-3.94842	-2.26485	-3.94842	-3.94842	-3.94842	-3.00373	Vmn2r1	protein_coding	56544	Casrl1|EG56544|V2r83	MGI:MGI:3645892|Ensembl:ENSMUSG00000027824|Vega:OTTMUSG00000039823	vomeronasal 2, receptor 1		GO:0030425(dendrite)//GO:0016020(membrane)//GO:0005886(plasma membrane)//GO:0016021(integral component of membrane)//GO:0005938(cell cortex)	GO:0004871(signal transducer activity)//GO:0004930(G-protein coupled receptor activity)	GO:0019236(response to pheromone)//GO:0007186(G-protein coupled receptor signaling pathway)//GO:0007165(signal transduction)
ENSMUSG00000040113	2.9809	-2.08484	4.81241	0.0408129	0.403942	up	5	8	21	15	4	1	5	0	0	0	0	0	-1.98883	-1.67923	-0.562489	-1.05344	-2.14763	-3.37722	-1.92449	-3.94842	-3.94842	-3.94842	-3.94842	-3.94842	Mettl11b	protein_coding	240879	Gm207|NTM1B	MGI:MGI:2685053|Ensembl:ENSMUSG00000040113|Vega:OTTMUSG00000034802	methyltransferase like 11B		GO:0005634(nucleus)//GO:0005737(cytoplasm)	GO:0071885(N-terminal protein N-methyltransferase activity)//GO:0008168(methyltransferase activity)//GO:0016740(transferase activity)	GO:0006480(N-terminal protein amino acid methylation)//GO:0032259(methylation)//GO:0006479(protein methylation)
ENSMUSG00000051262	2.96729	-2.92947	5.05615	0.036519	0.392811	up	0	0	2	8	1	3	0	0	0	0	0	1	-3.94842	-3.94842	-3.02216	-1.79988	-3.25151	-2.65136	-3.94842	-3.94842	-3.94842	-3.94842	-3.94842	-3.40009	Cml3	protein_coding
ENSMUSG00000092009	2.96417	-2.65311	5.01853	0.0371468	0.395452	up	6	3	0	10	1	1	0	0	0	0	0	2	-1.78898	-2.66586	-3.94842	-1.54455	-3.25151	-3.37722	-3.94842	-3.94842	-3.94842	-3.94842	-3.94842	-3.00373	Myh15	protein_coding	667772	EG667772	MGI:MGI:3643515|Ensembl:ENSMUSG00000092009	myosin, heavy chain 15	mmu04530(Tight junction)			GO:0008150(biological_process)
ENSMUSG00000038745	2.96116	-3.7219	4.87613	0.0442592	0.410125	up	0	0	0	0	1	4	0	0	0	0	0	0	-3.94842	-3.94842	-3.94842	-3.94842	-3.25151	-2.39112	-3.94842	-3.94842	-3.94842	-3.94842	-3.94842	-3.94842	Nlrp6	protein_coding	101613	AI504961|Avr|Nalp6|Navr|Navr/Avr|Non-AVR|Pypaf5	MGI:MGI:2141990|Ensembl:ENSMUSG00000038745|Vega:OTTMUSG00000044619	NLR family, pyrin domain containing 6		GO:0005886(plasma membrane)//GO:0016020(membrane)//GO:0005575(cellular_component)//GO:0005634(nucleus)//GO:0061702(inflammasome complex)//GO:0005737(cytoplasm)	GO:0005524(ATP binding)//GO:0000166(nucleotide binding)//GO:0042277(peptide binding)//GO:0005000(vasopressin receptor activity)	GO:0002376(immune system process)//GO:0045087(innate immune response)//GO:0050777(negative regulation of immune response)//GO:0070255(regulation of mucus secretion)//GO:0050727(regulation of inflammatory response)//GO:0042060(wound healing)//GO:0006954(inflammatory response)//GO:0009617(response to bacterium)//GO:0010506(regulation of autophagy)//GO:0043409(negative regulation of MAPK cascade)//G…
ENSMUSG00000020890	2.95567	-1.47172	4.99611	0.0375269	0.396466	up	0	1	10	12	7	1	1	0	0	1	1	0	-3.94842	-3.3852	-1.48854	-1.32768	-1.52964	-3.37722	-3.25833	-3.94842	-3.94842	-3.41384	-3.30582	-3.94842	Gucy2e	protein_coding	14919	GC-E|GC1|ROS-GC1	MGI:MGI:105123|Ensembl:ENSMUSG00000020890|Vega:OTTMUSG00000005963	guanylate cyclase 2e	mmu00230(Purine metabolism)//mmu04740(Olfactory transduction)//mmu04744(Phototransduction)	GO:0016020(membrane)//GO:0005886(plasma membrane)//GO:0008074(guanylate cyclase complex, soluble)//GO:0016021(integral component of membrane)	GO:0004672(protein kinase activity)//GO:0016849(phosphorus-oxygen lyase activity)//GO:0042802(identical protein binding)//GO:0016829(lyase activity)//GO:0000166(nucleotide binding)//GO:0005525(GTP binding)//GO:0004383(guanylate cyclase activity)//GO:0005524(ATP binding)	GO:0006182(cGMP biosynthetic process)//GO:0009190(cyclic nucleotide biosynthetic process)//GO:0007168(receptor guanylyl cyclase signaling pathway)//GO:0006468(protein phosphorylation)//GO:0007601(visual perception)//GO:0035556(intracellular signal transduction)//GO:0050896(response to stimulus)
ENSMUSG00000035653	2.94768	-3.72622	5.04909	0.0411361	0.404323	up	1	0	0	0	0	4	0	0	0	0	0	0	-3.29041	-3.94842	-3.94842	-3.94842	-3.94842	-2.39112	-3.94842	-3.94842	-3.94842	-3.94842	-3.94842	-3.94842	Lrfn5	protein_coding	238205	AI427653|AI604817|C130061B21|mKIAA4208	MGI:MGI:2144814|Ensembl:ENSMUSG00000035653|Vega:OTTMUSG00000027631	leucine rich repeat and fibronectin type III domain containing 5		GO:0016020(membrane)//GO:0016021(integral component of membrane)//GO:0009986(cell surface)
ENSMUSG00000058173	2.93988	-3.72346	4.97441	0.0424518	0.40691	up	2	0	3	0	0	0	0	0	0	0	0	0	-2.84019	-3.94842	-2.71544	-3.94842	-3.94842	-3.94842	-3.94842	-3.94842	-3.94842	-3.94842	-3.94842	-3.94842	Smco4	protein_coding	170748	Fn5	MGI:MGI:3039636|Ensembl:ENSMUSG00000058173	single-pass membrane protein with coiled-coil domains 4		GO:0016020(membrane)//GO:0016021(integral component of membrane)//GO:0005575(cellular_component)	GO:0003674(molecular_function)	GO:0008150(biological_process)
ENSMUSG00000055775	2.93785	8.21231	6.737	0.0196688	0.321614	up	12090	24662	4764	27031	2567	7908	1083	1517	473	4987	843	983	8.8222	9.57547	7.11876	9.55383	6.69108	7.95936	5.42942	5.76579	4.19459	7.17943	4.94044	4.88298	Myh8	protein_coding	17885	4832426G23Rik|AI327267|MHCp|MyHC-pn|Myhs-p|Myhsp	MGI:MGI:1339712|Ensembl:ENSMUSG00000055775|Vega:OTTMUSG00000005922	myosin, heavy polypeptide 8, skeletal muscle, perinatal	mmu04530(Tight junction)	GO:0016459(myosin complex)//GO:0005737(cytoplasm)//GO:0032982(myosin filament)	GO:0000146(microfilament motor activity)//GO:0005524(ATP binding)//GO:0005515(protein binding)//GO:0000166(nucleotide binding)//GO:0003774(motor activity)//GO:0016887(ATPase activity)//GO:0003779(actin binding)	GO:0003009(skeletal muscle contraction)//GO:0030049(muscle filament sliding)//GO:0046034(ATP metabolic process)
ENSMUSG00000020191	2.93618	-2.7122	4.56624	0.0457441	0.413864	up	1	8	1	4	0	0	0	1	0	0	0	0	-3.29041	-1.67923	-3.41219	-2.50646	-3.94842	-3.94842	-3.94842	-3.31331	-3.94842	-3.94842	-3.94842	-3.94842	4930415F15Rik	protein_coding	73862	-	MGI:MGI:1921112|Ensembl:ENSMUSG00000020191|Vega:OTTMUSG00000025788	RIKEN cDNA 4930415F15 gene		GO:0005575(cellular_component)	GO:0003674(molecular_function)	GO:0008150(biological_process)
ENSMUSG00000036185	2.92926	-3.62737	4.91857	0.0434679	0.408389	up	0	2	2	0	1	0	0	0	0	0	0	0	-3.94842	-2.98116	-3.02216	-3.94842	-3.25151	-3.94842	-3.94842	-3.94842	-3.94842	-3.94842	-3.94842	-3.94842	Sapcd1	protein_coding	78376	2810436B06Rik|G7d|Ng23	MGI:MGI:2388100|Ensembl:ENSMUSG00000036185|Vega:OTTMUSG00000037143	suppressor APC domain containing 1		GO:0005575(cellular_component)	GO:0003674(molecular_function)	GO:0008150(biological_process)
ENSMUSG00000046173	2.88206	-3.69442	5.4491	0.0348518	0.386119	up	0	0	1	1	0	3	0	0	0	0	0	0	-3.94842	-3.94842	-3.41219	-3.43319	-3.94842	-2.65136	-3.94842	-3.94842	-3.94842	-3.94842	-3.94842	-3.94842	Pabpc6	protein_coding	67543	4932702K14Rik|AI428050|Pabpc3	MGI:MGI:1914793|Ensembl:ENSMUSG00000046173	poly(A) binding protein, cytoplasmic 6	mmu03013(RNA transport)//mmu03015(mRNA surveillance pathway)//mmu03018(RNA degradation)	GO:0005575(cellular_component)	GO:0003674(molecular_function)	GO:0008150(biological_process)
ENSMUSG00000005677	2.86921	-3.52982	4.71993	0.0473219	0.417604	up	0	0	2	1	0	2	0	0	0	0	0	0	-3.94842	-3.94842	-3.02216	-3.43319	-3.94842	-2.96911	-3.94842	-3.94842	-3.94842	-3.94842	-3.94842	-3.94842	Nr1i3	protein_coding	12355	AA209988|AI551208|CAR|CAR-beta|Care2|ESTM32|MB67	MGI:MGI:1346307|Ensembl:ENSMUSG00000005677|Vega:OTTMUSG00000022426	nuclear receptor subfamily 1, group I, member 3		GO:0005654(nucleoplasm)//GO:0005634(nucleus)//GO:0005856(cytoskeleton)//GO:0005737(cytoplasm)//GO:0005829(cytosol)	GO:0008270(zinc ion binding)//GO:0003700(transcription factor activity, sequence-specific DNA binding)//GO:0043565(sequence-specific DNA binding)//GO:0003707(steroid hormone receptor activity)//GO:0000977(RNA polymerase II regulatory region sequence-specific DNA binding)//GO:0003677(DNA binding)//GO:0001228(transcriptional activator activity, RNA polymerase II transcription regulatory region sequ…	GO:0043401(steroid hormone mediated signaling pathway)//GO:0045892(negative regulation of transcription, DNA-templated)//GO:0006351(transcription, DNA-templated)//GO:0006355(regulation of transcription, DNA-templated)//GO:0045944(positive regulation of transcription from RNA polymerase II promoter)
ENSMUSG00000067872	2.84769	-0.399487	4.5358	0.0465259	0.415473	up	23	54	0	5	18	5	5	0	0	1	0	8	-0.111314	0.795119	-3.94842	-2.29485	-0.342154	-2.17072	-1.92449	-3.94842	-3.94842	-3.41384	-3.94842	-1.71603	Ccdc87	protein_coding	399599	4931419P11Rik	MGI:MGI:3026882|Ensembl:ENSMUSG00000067872	coiled-coil domain containing 87		GO:0005575(cellular_component)	GO:0003674(molecular_function)	GO:0008150(biological_process)
ENSMUSG00000091867	2.81738	-3.73664	5.03758	0.0413357	0.404323	up	0	0	1	4	0	0	0	0	0	0	0	0	-3.94842	-3.94842	-3.41219	-2.50646	-3.94842	-3.94842	-3.94842	-3.94842	-3.94842	-3.94842	-3.94842	-3.94842	Cyp2a22	protein_coding	233005	EG233005	MGI:MGI:3648316|Ensembl:ENSMUSG00000091867|Vega:OTTMUSG00000058548	cytochrome P450, family 2, subfamily a, polypeptide 22			GO:0008392(arachidonic acid epoxygenase activity)//GO:0008395(steroid hydroxylase activity)	GO:0019373(epoxygenase P450 pathway)
ENSMUSG00000069305	2.80061	-3.27694	4.92191	0.0388164	0.398602	up	4	3	3	0	1	1	1	0	0	0	0	0	-2.22089	-2.66586	-2.71544	-3.94842	-3.25151	-3.37722	-3.25833	-3.94842	-3.94842	-3.94842	-3.94842	-3.94842	Hist1h4n	protein_coding	319161	-	MGI:MGI:4843992|Ensembl:ENSMUSG00000069305|Vega:OTTMUSG00000000447	histone cluster 1, H4n	mmu05034(Alcoholism)//mmu05203(Viral carcinogenesis)//mmu05322(Systemic lupus erythematosus)	GO:0070062(extracellular exosome)//GO:0016020(membrane)//GO:0043234(protein complex)//GO:0000786(nucleosome)//GO:0000228(nuclear chromosome)//GO:0000784(nuclear chromosome, telomeric region)//GO:0005634(nucleus)	GO:0044822(poly(A) RNA binding)//GO:0042393(histone binding)//GO:0019904(protein domain specific binding)	GO:0006335(DNA replication-dependent nucleosome assembly)//GO:0051290(protein heterotetramerization)//GO:0006334(nucleosome assembly)//GO:0006336(DNA replication-independent nucleosome assembly)//GO:0045653(negative regulation of megakaryocyte differentiation)
ENSMUSG00000090176	2.77239	-1.6247	4.79481	0.0411446	0.404323	up	6	21	0	0	5	15	2	1	0	0	0	3	-1.78898	-0.48521	-3.94842	-3.94842	-1.91099	-0.897683	-2.79347	-3.31331	-3.94842	-3.94842	-3.94842	-2.69312	Cd200r2	protein_coding	271375	AY230198|Cd200r1l	MGI:MGI:3042847|Ensembl:ENSMUSG00000090176|Vega:OTTMUSG00000014974	Cd200 receptor 2		GO:0016020(membrane)//GO:0009897(external side of plasma membrane)//GO:0016021(integral component of membrane)	GO:0004872(receptor activity)//GO:0005515(protein binding)
ENSMUSG00000074652	2.7682	-0.503254	6.19451	0.0221913	0.332849	up	20	12	4	118	11	1	2	3	0	1	1	15	-0.297885	-1.19765	-2.46264	1.74223	-0.979166	-3.37722	-2.79347	-2.53745	-3.94842	-3.41384	-3.30582	-0.960038	Myh7b	protein_coding	668940	Myh14	MGI:MGI:3710243|Ensembl:ENSMUSG00000074652|Vega:OTTMUSG00000016104	myosin, heavy chain 7B, cardiac muscle, beta	mmu04530(Tight junction)	GO:0016020(membrane)//GO:0097512(cardiac myofibril)//GO:0016459(myosin complex)//GO:0032982(myosin filament)	GO:0005524(ATP binding)//GO:0000166(nucleotide binding)//GO:0003774(motor activity)//GO:0003779(actin binding)
ENSMUSG00000025900	2.76513	2.06114	5.44916	0.0325624	0.379205	up	182	49	11	47	38	56	18	4	0	1	26	4	2.78192	0.660427	-1.37507	0.455765	0.672112	0.869325	-0.358557	-2.26485	-3.94842	-3.41384	0.0140912	-2.43768	Rp1	protein_coding	19888	Dcdc3|Orp1|Rp1h|mG145	MGI:MGI:1341105|Ensembl:ENSMUSG00000025900|Ensembl:ENSMUSG00000109048|Vega:OTTMUSG00000049985	retinitis pigmentosa 1 (human)		GO:0005929(cilium)//GO:0001917(photoreceptor inner segment)//GO:0005930(axoneme)//GO:0042995(cell projection)//GO:0001750(photoreceptor outer segment)//GO:0005875(microtubule associated complex)//GO:0097542(ciliary tip)//GO:0032391(photoreceptor connecting cilium)//GO:0005856(cytoskeleton)//GO:0005737(cytoplasm)	GO:0008017(microtubule binding)	GO:0035845(photoreceptor cell outer segment organization)//GO:0060041(retina development in camera-type eye)//GO:0045494(photoreceptor cell maintenance)//GO:0007026(negative regulation of microtubule depolymerization)//GO:0046785(microtubule polymerization)//GO:0030030(cell projection organization)//GO:0060042(retina morphogenesis in camera-type eye)//GO:0046548(retinal rod cell development)//GO:…
ENSMUSG00000091694	2.76363	-1.88535	5.0668	0.0363435	0.392561	up	0	10	0	9	1	6	0	0	0	0	0	3	-3.94842	-1.41844	-3.94842	-1.66657	-3.25151	-1.97958	-3.94842	-3.94842	-3.94842	-3.94842	-3.94842	-2.69312	Apol11b	protein_coding	328563	A330102K04Rik	MGI:MGI:3036248|Ensembl:ENSMUSG00000091694|Vega:OTTMUSG00000042502	apolipoprotein L 11b		GO:0005575(cellular_component)	GO:0003674(molecular_function)	GO:0008150(biological_process)
ENSMUSG00000066975	2.68341	-2.17291	4.86558	0.0398292	0.402435	up	0	2	10	10	12	22	1	1	0	0	0	6	-3.94842	-2.98116	-1.48854	-1.54455	-0.869069	-0.401631	-3.25833	-3.31331	-3.94842	-3.94842	-3.94842	-2.0322	Cryba4	protein_coding	12959	-	MGI:MGI:102716|Ensembl:ENSMUSG00000066975|Vega:OTTMUSG00000021278	crystallin, beta A4			GO:0005212(structural constituent of eye lens)	GO:0043010(camera-type eye development)//GO:0007601(visual perception)
ENSMUSG00000030909	2.67421	-3.32974	5.22306	0.0382522	0.397326	up	0	1	6	8	1	2	0	0	0	1	0	1	-3.94842	-3.3852	-2.06049	-1.79988	-3.25151	-2.96911	-3.94842	-3.94842	-3.94842	-3.41384	-3.94842	-3.40009	Anks4b	protein_coding	72074	2010013E14Rik|AI956809|Harp	MGI:MGI:1919324|Ensembl:ENSMUSG00000030909|Vega:OTTMUSG00000017197	ankyrin repeat and sterile alpha motif domain containing 4B		GO:0042995(cell projection)//GO:0005886(plasma membrane)//GO:0005789(endoplasmic reticulum membrane)//GO:0005903(brush border)//GO:0005902(microvillus)	GO:0005515(protein binding)	GO:0043623(cellular protein complex assembly)//GO:1904970(brush border assembly)//GO:1904106(protein localization to microvillus)//GO:0030154(cell differentiation)//GO:0034976(response to endoplasmic reticulum stress)
ENSMUSG00000050663	2.65709	-1.23746	5.99078	0.024203	0.341263	up	57	22	11	30	9	19	2	6	0	5	8	1	1.13651	-0.424054	-1.37507	-0.15383	-1.2283	-0.593773	-2.79347	-1.83795	-3.94842	-2.25127	-1.49185	-3.40009	Trhde	protein_coding	237553	9330155P21Rik	MGI:MGI:2384311|Ensembl:ENSMUSG00000050663|Vega:OTTMUSG00000025680	TRH-degrading enzyme		GO:0016020(membrane)//GO:0005886(plasma membrane)//GO:0070062(extracellular exosome)//GO:0016021(integral component of membrane)//GO:0005737(cytoplasm)	GO:0008237(metallopeptidase activity)//GO:0008233(peptidase activity)//GO:0004177(aminopeptidase activity)//GO:0070006(metalloaminopeptidase activity)//GO:0008270(zinc ion binding)//GO:0046872(metal ion binding)//GO:0042277(peptide binding)//GO:0016787(hydrolase activity)	GO:0006508(proteolysis)//GO:0008217(regulation of blood pressure)//GO:0007267(cell-cell signaling)//GO:0043171(peptide catabolic process)//GO:0007165(signal transduction)
ENSMUSG00000031549	2.65107	-3.56471	4.8618	0.0445303	0.411411	up	1	1	0	1	0	1	0	0	0	0	0	0	-3.29041	-3.3852	-3.94842	-3.43319	-3.94842	-3.37722	-3.94842	-3.94842	-3.94842	-3.94842	-3.94842	-3.94842	Ido2	protein_coding	209176	AI265623|C230043N17Rik|Ido-2|Indol1	MGI:MGI:2142489|Ensembl:ENSMUSG00000031549|Vega:OTTMUSG00000029868	indoleamine 2,3-dioxygenase 2	mmu00380(Tryptophan metabolism)//mmu01100(Metabolic pathways)//mmu05143(African trypanosomiasis)	GO:0005737(cytoplasm)	GO:0019114(catechol dioxygenase activity)//GO:0034955(2,3-dihydroxydiphenyl ether dioxygenase activity)//GO:0034834(2-mercaptobenzothiazole dioxygenase activity)//GO:0034922(4,5-dihydroxypyrene dioxygenase activity)//GO:0033754(indoleamine 2,3-dioxygenase activity)//GO:0047074(4-hydroxycatechol 1,2-dioxygenase activity)//GO:0034935(tetrachlorobenzene dioxygenase activity)//GO:0018562(3,4-dihydrox…	GO:0055114(oxidation-reduction process)//GO:0019441(tryptophan catabolic process to kynurenine)//GO:0002376(immune system process)//GO:0006569(tryptophan catabolic process)
ENSMUSG00000066009	2.64597	-2.59782	4.43285	0.0486991	0.423051	up	3	1	2	6	8	26	2	3	1	0	0	0	-2.49756	-3.3852	-3.02216	-2.11034	-1.37112	-0.179741	-2.79347	-2.53745	-3.2744	-3.94842	-3.94842	-3.94842	Gm13051	protein_coding
ENSMUSG00000031233	2.62754	-0.243638	4.44564	0.0486462	0.423051	up	119	0	1	254	0	7	2	9	12	20	7	6	2.17612	-3.94842	-3.41219	2.83323	-3.94842	-1.81082	-2.79347	-1.36889	-0.922306	-0.630766	-1.64743	-2.0322	Pgk2	protein_coding	18663	Pgk-2|Tcp-2	MGI:MGI:97563|Ensembl:ENSMUSG00000031233	phosphoglycerate kinase 2	mmu00010(Glycolysis / Gluconeogenesis)//mmu01100(Metabolic pathways)//mmu01200(Carbon metabolism)//mmu01230(Biosynthesis of amino acids)	GO:0070062(extracellular exosome)//GO:0005634(nucleus)//GO:0035686(sperm fibrous sheath)//GO:0005737(cytoplasm)//GO:0005929(cilium)	GO:0005524(ATP binding)//GO:0000166(nucleotide binding)//GO:0016301(kinase activity)//GO:0016740(transferase activity)//GO:0004618(phosphoglycerate kinase activity)	GO:0006096(glycolytic process)//GO:0016310(phosphorylation)//GO:0098779(mitophagy in response to mitochondrial depolarization)//GO:0030317(sperm motility)
ENSMUSG00000043727	2.6107	-1.73277	4.50161	0.0471496	0.417513	up	19	32	3	18	10	24	1	9	0	0	0	6	-0.365852	0.0767902	-2.71544	-0.823098	-1.09836	-0.286424	-3.25833	-1.36889	-3.94842	-3.94842	-3.94842	-2.0322	F830045P16Rik	protein_coding	228592	Sirpb3	MGI:MGI:3045317|Ensembl:ENSMUSG00000043727|Vega:OTTMUSG00000015525	RIKEN cDNA F830045P16 gene		GO:0005575(cellular_component)	GO:0003674(molecular_function)	GO:0008150(biological_process)
ENSMUSG00000037159	2.61049	-0.425388	5.57552	0.0289758	0.364284	up	142	14	2	97	31	7	0	1	19	2	16	7	2.42769	-1.00621	-3.02216	1.46553	0.391564	-1.81082	-3.94842	-3.31331	-0.326111	-3.02467	-0.629639	-1.86547	Wee2	protein_coding	381759	Gm1065|Wee1B	MGI:MGI:3027899|Ensembl:ENSMUSG00000037159|Vega:OTTMUSG00000023198	WEE1 homolog 2 (S. pombe)	mmu04110(Cell cycle)	GO:0005654(nucleoplasm)//GO:0005634(nucleus)//GO:0005737(cytoplasm)	GO:0004713(protein tyrosine kinase activity)//GO:0004715(non-membrane spanning protein tyrosine kinase activity)//GO:0004672(protein kinase activity)//GO:0000287(magnesium ion binding)//GO:0000166(nucleotide binding)//GO:0016301(kinase activity)//GO:0046872(metal ion binding)//GO:0005524(ATP binding)//GO:0016740(transferase activity)	GO:0007067(mitotic nuclear division)//GO:0016310(phosphorylation)//GO:0006468(protein phosphorylation)//GO:0045736(negative regulation of cyclin-dependent protein serine/threonine kinase activity)//GO:0007143(female meiotic division)//GO:0060631(regulation of meiosis I)//GO:0051321(meiotic cell cycle)//GO:0035038(female pronucleus assembly)//GO:1900194(negative regulation of oocyte maturation)
ENSMUSG00000037536	2.59532	-3.53679	5.4358	0.0308148	0.373608	up	1	3	4	0	1	1	0	0	0	0	0	1	-3.29041	-2.66586	-2.46264	-3.94842	-3.25151	-3.37722	-3.94842	-3.94842	-3.94842	-3.94842	-3.94842	-3.40009	Fbxo34	protein_coding	78938	2900057B08Rik|5830426G16Rik	MGI:MGI:1926188|Ensembl:ENSMUSG00000037536	F-box protein 34		GO:0005654(nucleoplasm)//GO:0005737(cytoplasm)	GO:0003674(molecular_function)	GO:0008150(biological_process)
ENSMUSG00000030278	2.5744	2.23893	17.4874	0.000547226	0.109564	up	408	354	54	317	301	168	9	32	55	130	7	45	3.939	3.46146	0.713177	3.15028	3.60563	2.41977	-1.24346	0.276366	1.12853	1.94173	-1.64743	0.498333	Cidec	protein_coding	14311	CIDE-3|Fsp27	MGI:MGI:95585|Ensembl:ENSMUSG00000030278|Vega:OTTMUSG00000023130	cell death-inducing DFFA-like effector c		GO:0005783(endoplasmic reticulum)//GO:0005622(intracellular)//GO:0005811(lipid particle)//GO:0005634(nucleus)//GO:0005829(cytosol)		GO:0034389(lipid particle organization)//GO:0006351(transcription, DNA-templated)//GO:0042981(regulation of apoptotic process)//GO:0097194(execution phase of apoptosis)//GO:0006915(apoptotic process)//GO:0006355(regulation of transcription, DNA-templated)
ENSMUSG00000025909	2.56984	-3.51463	4.37827	0.0499706	0.426823	up	1	1	0	8	0	1	0	1	0	0	0	0	-3.29041	-3.3852	-3.94842	-1.79988	-3.94842	-3.37722	-3.94842	-3.31331	-3.94842	-3.94842	-3.94842	-3.94842	Sntg1	protein_coding	71096	4933426D16Rik|G1SYN|SYN4	MGI:MGI:1918346|Ensembl:ENSMUSG00000025909|Vega:OTTMUSG00000033160	syntrophin, gamma 1		GO:0005634(nucleus)//GO:0032587(ruffle membrane)//GO:0005856(cytoskeleton)//GO:0005737(cytoplasm)	GO:0005198(structural molecule activity)//GO:0003779(actin binding)//GO:0008022(protein C-terminus binding)	GO:0002230(positive regulation of defense response to virus by host)//GO:0098779(mitophagy in response to mitochondrial depolarization)//GO:0098792(xenophagy)
ENSMUSG00000044206	2.53735	-1.78766	5.34326	0.0321057	0.377484	up	1	5	10	50	6	4	0	6	0	1	0	4	-3.29041	-2.18806	-1.48854	0.540938	-1.70775	-2.39112	-3.94842	-1.83795	-3.94842	-3.41384	-3.94842	-2.43768	Vsig4	protein_coding	278180	A530061A11|BC025105|CRIg|Z39IG	MGI:MGI:2679720|Ensembl:ENSMUSG00000044206|Vega:OTTMUSG00000018498	V-set and immunoglobulin domain containing 4	mmu04610(Complement and coagulation cascades)	GO:0070062(extracellular exosome)		GO:0042130(negative regulation of T cell proliferation)//GO:0032703(negative regulation of interleukin-2 production)
ENSMUSG00000043122	2.49543	0.0137483	6.7647	0.0174937	0.31073	up	77	88	1	70	84	7	11	6	25	0	5	6	1.55932	1.4787	-3.41219	1.0079	1.78402	-1.81082	-0.994749	-1.83795	0.0414234	-3.94842	-2.02026	-2.0322	A530016L24Rik	protein_coding	319942	Nrac	MGI:MGI:2443020|Ensembl:ENSMUSG00000043122	RIKEN cDNA A530016L24 gene		GO:0016020(membrane)//GO:0005886(plasma membrane)//GO:0016021(integral component of membrane)	GO:0003674(molecular_function)	GO:0008150(biological_process)
ENSMUSG00000046275	2.48888	0.92535	21.6494	0.000170805	0.0654654	up	156	123	53	96	131	59	13	41	6	11	16	20	2.56179	1.95221	0.687285	1.45093	2.41536	0.942009	-0.782679	0.61688	-1.75526	-1.37948	-0.629639	-0.59118	Tusc5	protein_coding	237858	C130069F04Rik|DSPB1|Lost1	MGI:MGI:3029307|Ensembl:ENSMUSG00000046275|Vega:OTTMUSG00000006237	tumor suppressor candidate 5		GO:0016020(membrane)//GO:0016021(integral component of membrane)//GO:0005575(cellular_component)	GO:0003674(molecular_function)	GO:0009607(response to biotic stimulus)//GO:0008150(biological_process)
ENSMUSG00000030546	2.43537	2.04684	18.5048	0.000392437	0.0946497	up	454	440	28	433	191	86	24	33	31	116	52	44	4.09251	3.77355	-0.182373	3.59734	2.95385	1.47028	0.0262111	0.31842	0.33408	1.78027	0.967062	0.467414	Plin1	protein_coding	103968	6030432J05Rik|Peri|Plin	MGI:MGI:1890505|Ensembl:ENSMUSG00000030546|Vega:OTTMUSG00000058580	perilipin 1	mmu03320(PPAR signaling pathway)//mmu04923(Regulation of lipolysis in adipocytes)	GO:0005783(endoplasmic reticulum)//GO:0005811(lipid particle)//GO:0005829(cytosol)	GO:0005515(protein binding)	GO:0006629(lipid metabolic process)//GO:0016042(lipid catabolic process)
ENSMUSG00000024990	2.41772	-0.362141	8.27936	0.00960362	0.269166	up	60	81	18	44	13	15	9	8	10	0	0	12	1.20838	1.36202	-0.762061	0.365246	-0.766781	-0.897683	-1.24346	-1.50895	-1.15035	-3.94842	-3.94842	-1.23722	Rbp4	protein_coding	19662	Rbp-4	MGI:MGI:97879|Ensembl:ENSMUSG00000024990	retinol binding protein 4, plasma		GO:0043234(protein complex)//GO:0005576(extracellular region)//GO:0005615(extracellular space)//GO:0070062(extracellular exosome)	GO:0034632(retinol transporter activity)//GO:0016918(retinal binding)//GO:0005501(retinoid binding)//GO:0046982(protein heterodimerization activity)//GO:0005215(transporter activity)//GO:0019841(retinol binding)//GO:0005515(protein binding)//GO:0036094(small molecule binding)	GO:0008584(male gonad development)//GO:0032024(positive regulation of insulin secretion)//GO:0007283(spermatogenesis)//GO:0050908(detection of light stimulus involved in visual perception)//GO:0030277(maintenance of gastrointestinal epithelium)//GO:0032868(response to insulin)//GO:0048706(embryonic skeletal system development)//GO:0051024(positive regulation of immunoglobulin secretion)//GO:00325…
ENSMUSG00000063903	2.39949	1.76115	11.4631	0.00323267	0.197282	up	231	367	83	213	298	159	49	18	7	24	91	57	3.12299	3.51319	1.31327	2.58178	3.59125	2.34133	1.00836	-0.494911	-1.57865	-0.392051	1.75378	0.825375	Klk1	protein_coding	16612	0610007D04Rik|KAL-B|Kal|Klk1b6|Klk6|mGk-6	MGI:MGI:102850|Ensembl:ENSMUSG00000063903|Vega:OTTMUSG00000058322	kallikrein 1	mmu04614(Renin-angiotensin system)//mmu04961(Endocrine and other factor-regulated calcium reabsorption)	GO:0043234(protein complex)//GO:0005634(nucleus)//GO:0005615(extracellular space)//GO:0070062(extracellular exosome)	GO:0008233(peptidase activity)//GO:0004175(endopeptidase activity)//GO:0004252(serine-type endopeptidase activity)//GO:0008236(serine-type peptidase activity)//GO:0016811(hydrolase activity, acting on carbon-nitrogen (but not peptide) bonds, in linear amides)//GO:0016787(hydrolase activity)	GO:0006508(proteolysis)
ENSMUSG00000062727	2.3589	-3.69131	4.82096	0.0463594	0.414821	up	0	1	0	0	1	1	0	0	0	0	0	0	-3.94842	-3.3852	-3.94842	-3.94842	-3.25151	-3.37722	-3.94842	-3.94842	-3.94842	-3.94842	-3.94842	-3.94842	Hist1h2bk	protein_coding	319184	-	MGI:MGI:2448399|Ensembl:ENSMUSG00000062727|Vega:OTTMUSG00000000475	histone cluster 1, H2bk	mmu05034(Alcoholism)//mmu05203(Viral carcinogenesis)//mmu05322(Systemic lupus erythematosus)	GO:0000786(nucleosome)//GO:0005694(chromosome)//GO:0005654(nucleoplasm)//GO:0005634(nucleus)//GO:0000788(nuclear nucleosome)//GO:0005615(extracellular space)//GO:0005737(cytoplasm)	GO:0046982(protein heterodimerization activity)//GO:0003677(DNA binding)	GO:0002227(innate immune response in mucosa)//GO:0019731(antibacterial humoral response)//GO:0006334(nucleosome assembly)//GO:0050830(defense response to Gram-positive bacterium)
ENSMUSG00000049694	2.2923	-1.24769	4.93086	0.0386583	0.398322	up	14	11	50	18	9	5	5	6	5	0	1	1	-0.764044	-1.30382	0.606698	-0.823098	-1.2283	-2.17072	-1.92449	-1.83795	-1.95654	-3.94842	-3.30582	-3.40009	BC048671	protein_coding	243535	-	MGI:MGI:2679261|Ensembl:ENSMUSG00000049694|Vega:OTTMUSG00000037490	cDNA sequence BC048671		GO:0005575(cellular_component)	GO:0003674(molecular_function)	GO:0008150(biological_process)
ENSMUSG00000094778	2.28637	-1.36718	4.4978	0.0472339	0.417568	up	8	29	10	41	20	19	1	3	0	0	9	11	-1.45703	-0.0560916	-1.48854	0.268665	-0.202046	-0.593773	-3.25833	-2.53745	-3.94842	-3.94842	-1.35143	-1.34286	Olfr143	protein_coding	258802	K18|MOR170-6	MGI:MGI:2177526|Ensembl:ENSMUSG00000094778	olfactory receptor 143	mmu04740(Olfactory transduction)	GO:0016021(integral component of membrane)	GO:0005549(odorant binding)//GO:0004984(olfactory receptor activity)	GO:0007608(sensory perception of smell)//GO:0007186(G-protein coupled receptor signaling pathway)
ENSMUSG00000022878	2.26769	3.19764	16.3127	0.000833386	0.132834	up	807	781	113	777	419	186	29	28	81	233	161	107	4.91999	4.59839	1.74839	4.43747	4.08065	2.56492	0.28332	0.0947019	1.67323	2.77275	2.56481	1.70909	Adipoq	protein_coding	11450	30kDa|APN|Acdc|Acrp30|Ad|GBP28|adipo|apM1	MGI:MGI:106675|Ensembl:ENSMUSG00000022878|Vega:OTTMUSG00000035780	adiponectin, C1Q and collagen domain containing	mmu03320(PPAR signaling pathway)//mmu04152(AMPK signaling pathway)//mmu04211(Longevity regulating pathway - mammal)//mmu04920(Adipocytokine signaling pathway)//mmu04930(Type II diabetes mellitus)//mmu04932(Non-alcoholic fatty liver disease (NAFLD))	GO:0005581(collagen trimer)//GO:0005576(extracellular region)//GO:0009986(cell surface)//GO:0043234(protein complex)//GO:0070062(extracellular exosome)//GO:0005783(endoplasmic reticulum)//GO:0005615(extracellular space)	GO:0042803(protein homodimerization activity)//GO:0005102(receptor binding)//GO:0033691(sialic acid binding)//GO:0042802(identical protein binding)//GO:0005515(protein binding)//GO:0005179(hormone activity)	GO:0045650(negative regulation of macrophage differentiation)//GO:0060081(membrane hyperpolarization)//GO:0051260(protein homooligomerization)//GO:0043123(positive regulation of I-kappaB kinase/NF-kappaB signaling)//GO:0010642(negative regulation of platelet-derived growth factor receptor signaling pathway)//GO:0032270(positive regulation of cellular protein metabolic process)//GO:0014912(negativ…
ENSMUSG00000029102	2.1693	0.00920633	6.11447	0.0229582	0.335841	up	33	114	37	8	93	30	9	6	19	0	23	8	0.378599	1.84449	0.193698	-1.79988	1.92824	0.0125275	-1.24346	-1.83795	-0.326111	-3.94842	-0.150766	-1.71603	Hgfac	protein_coding	54426	HGFA	MGI:MGI:1859281|Ensembl:ENSMUSG00000029102|Vega:OTTMUSG00000055724	hepatocyte growth factor activator		GO:0005791(rough endoplasmic reticulum)//GO:0005576(extracellular region)//GO:0005615(extracellular space)//GO:0005737(cytoplasm)	GO:0008233(peptidase activity)//GO:0004252(serine-type endopeptidase activity)//GO:0016787(hydrolase activity)//GO:0008236(serine-type peptidase activity)	GO:0006508(proteolysis)
ENSMUSG00000030972	2.1204	-1.4218	5.62618	0.0283399	0.362182	up	22	23	2	12	21	16	2	2	8	1	1	7	-0.170864	-0.365386	-3.02216	-1.32768	-0.136785	-0.815496	-2.79347	-2.87384	-1.42133	-3.41384	-3.30582	-1.86547	Acsm5	protein_coding	272428	C730019D22|C730027J19Rik	MGI:MGI:2444086|Ensembl:ENSMUSG00000030972|Vega:OTTMUSG00000059117	acyl-CoA synthetase medium-chain family member 5	mmu00650(Butanoate metabolism)//mmu01100(Metabolic pathways)	GO:0005739(mitochondrion)//GO:0005575(cellular_component)	GO:0003674(molecular_function)//GO:0005524(ATP binding)//GO:0000166(nucleotide binding)//GO:0016874(ligase activity)//GO:0047760(butyrate-CoA ligase activity)//GO:0003824(catalytic activity)//GO:0046872(metal ion binding)	GO:0006629(lipid metabolic process)//GO:0008152(metabolic process)//GO:0006631(fatty acid metabolic process)//GO:0008150(biological_process)
ENSMUSG00000071724	2.11301	-1.31782	4.59198	0.0451978	0.413864	up	16	17	10	38	10	4	11	1	1	0	4	1	-0.591375	-0.759609	-1.48854	0.165152	-1.09836	-2.39112	-0.994749	-3.31331	-3.2744	-3.94842	-2.2504	-3.40009	Smpd5	protein_coding	100503915	ENSMUSG00000071724|Gm10345|MA-nSMase	MGI:MGI:3709877|Ensembl:ENSMUSG00000071724|Vega:OTTMUSG00000035742	sphingomyelin phosphodiesterase 5		GO:0005739(mitochondrion)	GO:0004767(sphingomyelin phosphodiesterase activity)	GO:0006672(ceramide metabolic process)
ENSMUSG00000095463	2.08072	-1.41247	5.10447	0.0357303	0.390308	up	23	16	27	17	11	19	4	0	2	3	1	16	-0.111314	-0.837218	-0.230918	-0.895868	-0.979166	-0.593773	-2.16035	-3.94842	-2.81682	-2.71848	-3.30582	-0.878335	Entpd4	protein_coding	67464	1200014F22Rik|4930513O14Rik|A430102M06Rik|AI414893|Lysal1|mKIAA0392	MGI:MGI:1914714|Ensembl:ENSMUSG00000095463|Vega:OTTMUSG00000044497	ectonucleoside triphosphate diphosphohydrolase 4	mmu00230(Purine metabolism)//mmu00240(Pyrimidine metabolism)//mmu04142(Lysosome)	GO:0030173(integral component of Golgi membrane)//GO:0043231(intracellular membrane-bounded organelle)	GO:0045134(uridine-diphosphatase activity)	GO:0006256(UDP catabolic process)
ENSMUSG00000020963	2.06581	-0.86844	4.55723	0.0459373	0.413866	up	35	23	0	24	25	13	0	4	4	0	4	17	0.459375	-0.365386	-3.94842	-0.449998	0.0982205	-1.07759	-3.94842	-2.26485	-2.19052	-3.94842	-2.2504	-0.801013	Tshr	protein_coding	22095	AI481368|hypothroid|hyt|pet	MGI:MGI:98849|Ensembl:ENSMUSG00000020963|Vega:OTTMUSG00000049745	thyroid stimulating hormone receptor	mmu04024(cAMP signaling pathway)//mmu04080(Neuroactive ligand-receptor interaction)//mmu04918(Thyroid hormone synthesis)//mmu04923(Regulation of lipolysis in adipocytes)//mmu05320(Autoimmune thyroid disease)	GO:0005886(plasma membrane)//GO:0005887(integral component of plasma membrane)//GO:0043235(receptor complex)//GO:0016020(membrane)//GO:0016021(integral component of membrane)//GO:0045121(membrane raft)	GO:0008528(G-protein coupled peptide receptor activity)//GO:0004871(signal transducer activity)//GO:0004996(thyroid-stimulating hormone receptor activity)//GO:0004930(G-protein coupled receptor activity)//GO:0016500(protein-hormone receptor activity)	GO:0008284(positive regulation of cell proliferation)//GO:0007189(adenylate cyclase-activating G-protein coupled receptor signaling pathway)//GO:0060119(inner ear receptor cell development)//GO:0040012(regulation of locomotion)//GO:0071542(dopaminergic neuron differentiation)//GO:0007190(activation of adenylate cyclase activity)//GO:0030183(B cell differentiation)//GO:0040018(positive regulation …
ENSMUSG00000031722	2.04113	2.95391	8.44319	0.00994211	0.270786	up	273	582	65	560	837	185	71	49	50	143	156	144	3.36234	4.1754	0.970978	3.96665	5.07617	2.55723	1.52893	0.864055	0.995291	2.07702	2.5198	2.13019	Hp	protein_coding	15439	HP-1|preHP2	MGI:MGI:96211|Ensembl:ENSMUSG00000031722	haptoglobin		GO:0070062(extracellular exosome)//GO:0005576(extracellular region)//GO:0031838(haptoglobin-hemoglobin complex)//GO:0005794(Golgi apparatus)//GO:0005783(endoplasmic reticulum)//GO:0072562(blood microparticle)//GO:0005615(extracellular space)	GO:0016209(antioxidant activity)//GO:0030492(hemoglobin binding)//GO:0004252(serine-type endopeptidase activity)//GO:0042803(protein homodimerization activity)	GO:0051354(negative regulation of oxidoreductase activity)//GO:0006953(acute-phase response)//GO:0002376(immune system process)//GO:0010942(positive regulation of cell death)//GO:0001889(liver development)//GO:0007219(Notch signaling pathway)//GO:0042542(response to hydrogen peroxide)//GO:0006508(proteolysis)//GO:2000296(negative regulation of hydrogen peroxide catabolic process)//GO:0042742(defe…
ENSMUSG00000028415	1.99121	1.52327	7.71347	0.0122016	0.280124	up	167	226	128	262	237	69	30	15	9	3	58	158	2.65905	2.81883	1.92495	2.87757	3.26282	1.16082	0.329668	-0.731844	-1.27949	-2.71848	1.11965	2.26215	Spink4	protein_coding	20731	MPGC60	MGI:MGI:1341848|Ensembl:ENSMUSG00000028415|Vega:OTTMUSG00000006608	serine peptidase inhibitor, Kazal type 4		GO:0005576(extracellular region)	GO:0030414(peptidase inhibitor activity)//GO:0004867(serine-type endopeptidase inhibitor activity)	GO:0010466(negative regulation of peptidase activity)
ENSMUSG00000028989	1.97823	2.52062	8.65217	0.00893984	0.263452	up	90	242	262	97	198	214	78	60	2	2	44	71	1.7798	2.91664	2.94573	1.46553	3.00535	2.76516	1.66168	1.14679	-2.81682	-3.02467	0.734719	1.13179	Angptl7	protein_coding	654812	-	MGI:MGI:3605801|Ensembl:ENSMUSG00000028989|Vega:OTTMUSG00000010933	angiopoietin-like 7		GO:0005575(cellular_component)//GO:0005576(extracellular region)
ENSMUSG00000028587	1.9762	0.575568	8.49798	0.00883811	0.262991	up	40	53	56	30	49	32	10	9	9	34	1	2	0.643499	0.769168	0.763607	-0.15383	1.02567	0.099835	-1.11375	-1.36889	-1.27949	0.0739223	-3.30582	-3.00373	Orc1	protein_coding	18392	AA545195|MmORC1|Orc1l	MGI:MGI:1328337|Ensembl:ENSMUSG00000028587|Vega:OTTMUSG00000008240	origin recognition complex, subunit 1	mmu04110(Cell cycle)	GO:0005886(plasma membrane)//GO:0000808(origin recognition complex)//GO:0000784(nuclear chromosome, telomeric region)//GO:0005730(nucleolus)//GO:0005664(nuclear origin of replication recognition complex)//GO:0005634(nucleus)//GO:0005737(cytoplasm)	GO:0005524(ATP binding)//GO:0000166(nucleotide binding)//GO:0003682(chromatin binding)//GO:0003677(DNA binding)	GO:0070318(positive regulation of G0 to G1 transition)//GO:0048661(positive regulation of smooth muscle cell proliferation)//GO:0006260(DNA replication)
ENSMUSG00000004872	1.90513	-0.413862	4.93447	0.0385947	0.398322	up	22	63	31	20	25	1	15	8	1	0	4	11	-0.170864	1.0098	-0.0458303	-0.687724	0.0982205	-3.37722	-0.597825	-1.50895	-3.2744	-3.94842	-2.2504	-1.34286	Pax3	protein_coding	18505	Pax-3|Sp|Splchl2|splotch	MGI:MGI:97487|Ensembl:ENSMUSG00000004872|Vega:OTTMUSG00000037633	paired box 3	mmu05202(Transcriptional misregulation in cancer)	GO:0005654(nucleoplasm)//GO:0005667(transcription factor complex)//GO:0005634(nucleus)	GO:0003700(transcription factor activity, sequence-specific DNA binding)//GO:0043565(sequence-specific DNA binding)//GO:0003682(chromatin binding)//GO:0003705(transcription factor activity, RNA polymerase II distal enhancer sequence-specific binding)//GO:0071837(HMG box domain binding)//GO:0005515(protein binding)//GO:0003677(DNA binding)	GO:0007517(muscle organ development)//GO:0055007(cardiac muscle cell differentiation)//GO:0060594(mammary gland specification)//GO:0021915(neural tube development)//GO:0016477(cell migration)//GO:0000122(negative regulation of transcription from RNA polymerase II promoter)//GO:0001843(neural tube closure)//GO:0045893(positive regulation of transcription, DNA-templated)//GO:0021527(spinal cord ass…
ENSMUSG00000039760	1.87232	-1.15297	4.61728	0.0446682	0.412063	up	6	13	39	26	24	16	6	15	1	0	2	6	-1.78898	-1.09875	0.265451	-0.344374	0.0429597	-0.815496	-1.72183	-0.731844	-3.2744	-3.94842	-2.86281	-2.0322	Il22ra2	protein_coding	237310	CRF2-10|CRF2-s1|CRF2X|Il-22bp	MGI:MGI:2665114|Ensembl:ENSMUSG00000039760|Vega:OTTMUSG00000028020	interleukin 22 receptor, alpha 2	mmu04060(Cytokine-cytokine receptor interaction)//mmu04630(Jak-STAT signaling pathway)	GO:0005886(plasma membrane)//GO:0005576(extracellular region)//GO:0016021(integral component of membrane)//GO:0005829(cytosol)	GO:0042018(interleukin-22 receptor activity)//GO:0005515(protein binding)//GO:0042017(interleukin-22 binding)	GO:0042516(regulation of tyrosine phosphorylation of Stat3 protein)//GO:0050728(negative regulation of inflammatory response)
ENSMUSG00000026304	1.79569	1.58259	14.0885	0.00133326	0.166193	up	168	249	98	157	97	131	30	22	27	65	53	52	2.66757	2.95743	1.54718	2.14725	1.98798	2.0658	0.329668	-0.229549	0.145713	0.965851	0.99364	0.697986	Rab17	protein_coding	19329	AW413472	MGI:MGI:104640|Ensembl:ENSMUSG00000026304|Vega:OTTMUSG00000026752	RAB17, member RAS oncogene family		GO:0005768(endosome)//GO:0070062(extracellular exosome)//GO:0055038(recycling endosome membrane)//GO:0030139(endocytic vesicle)//GO:0016020(membrane)//GO:0030425(dendrite)//GO:0055037(recycling endosome)//GO:0042995(cell projection)//GO:0016323(basolateral plasma membrane)//GO:0042470(melanosome)//GO:0005622(intracellular)//GO:0005769(early endosome)//GO:0016324(apical plasma membrane)//GO:004302…	GO:0000166(nucleotide binding)//GO:0005515(protein binding)//GO:0005525(GTP binding)//GO:0019003(GDP binding)//GO:0003924(GTPase activity)	GO:0006897(endocytosis)//GO:0032401(establishment of melanosome localization)//GO:0045056(transcytosis)//GO:0002415(immunoglobulin transcytosis in epithelial cells mediated by polymeric immunoglobulin receptor)//GO:0046847(filopodium assembly)//GO:0051963(regulation of synapse assembly)//GO:0051489(regulation of filopodium assembly)//GO:0007264(small GTPase mediated signal transduction)//GO:00324…
ENSMUSG00000041216	1.69669	-0.2534	7.23595	0.014447	0.298549	up	54	14	31	32	20	39	9	10	11	8	1	17	1.06086	-1.00621	-0.0458303	-0.067233	-0.202046	0.3695	-1.24346	-1.24122	-1.03183	-1.7505	-3.30582	-0.801013	Clvs1	protein_coding	74438	4933402J24Rik|Clvl1|Rlbp1l1	MGI:MGI:1921688|Ensembl:ENSMUSG00000041216|Vega:OTTMUSG00000004383	clavesin 1		GO:0030136(clathrin-coated vesicle)//GO:0005768(endosome)//GO:0005802(trans-Golgi network)//GO:0016020(membrane)//GO:0005794(Golgi apparatus)//GO:0031410(cytoplasmic vesicle)//GO:0005622(intracellular)	GO:0008289(lipid binding)//GO:0080025(phosphatidylinositol-3,5-bisphosphate binding)//GO:0005215(transporter activity)	GO:0006810(transport)//GO:0098779(mitophagy in response to mitochondrial depolarization)//GO:0007040(lysosome organization)
ENSMUSG00000049556	1.69598	0.366191	7.69685	0.0120324	0.278788	up	36	68	65	42	73	66	11	23	21	1	15	30	0.498127	1.11656	0.970978	0.301582	1.58561	1.09859	-0.994749	-0.170191	-0.192922	-3.41384	-0.713141	-0.0539251	Lingo1	protein_coding	235402	4930471K13Rik|AV148400|LERN1|LINGO-1|Lrrn6a|UNQ201	MGI:MGI:1915522|Ensembl:ENSMUSG00000049556|Vega:OTTMUSG00000016697	leucine rich repeat and Ig domain containing 1		GO:0016020(membrane)//GO:0005886(plasma membrane)//GO:0016021(integral component of membrane)	GO:0005515(protein binding)//GO:0005154(epidermal growth factor receptor binding)	GO:0007409(axonogenesis)//GO:0048715(negative regulation of oligodendrocyte differentiation)//GO:0031175(neuron projection development)//GO:0043491(protein kinase B signaling)//GO:0021954(central nervous system neuron development)
ENSMUSG00000042429	1.67702	0.983615	8.61731	0.00844925	0.258722	up	156	115	78	171	59	50	19	28	16	4	51	67	2.56179	1.85687	1.22604	2.26875	1.2858	0.711952	-0.286874	0.0947019	-0.552238	-2.46604	0.939984	1.05068	Adora1	protein_coding	11539	A1-AR|A1AR|A1R|AA1R|AI848715|BB176431|Ri	MGI:MGI:99401|Ensembl:ENSMUSG00000042429|Vega:OTTMUSG00000049675	adenosine A1 receptor	mmu04022(cGMP-PKG signaling pathway)//mmu04024(cAMP signaling pathway)//mmu04071(Sphingolipid signaling pathway)//mmu04080(Neuroactive ligand-receptor interaction)//mmu04923(Regulation of lipolysis in adipocytes)//mmu04924(Renin secretion)//mmu05032(Morphine addiction)	GO:0016323(basolateral plasma membrane)//GO:0005886(plasma membrane)//GO:0030673(axolemma)//GO:0032279(asymmetric synapse)//GO:0016020(membrane)//GO:0030425(dendrite)//GO:0012505(endomembrane system)//GO:0016021(integral component of membrane)//GO:0045202(synapse)//GO:0014069(postsynaptic density)//GO:0005783(endoplasmic reticulum)//GO:0048786(presynaptic active zone)//GO:0044297(cell body)//GO:0…	GO:0004629(phospholipase C activity)//GO:0001883(purine nucleoside binding)//GO:0046982(protein heterodimerization activity)//GO:0031683(G-protein beta/gamma-subunit complex binding)//GO:0031072(heat shock protein binding)//GO:0004930(G-protein coupled receptor activity)//GO:0004871(signal transducer activity)//GO:0001664(G-protein coupled receptor binding)//GO:0032795(heterotrimeric G-protein bi…	GO:0002674(negative regulation of acute inflammatory response)//GO:0043066(negative regulation of apoptotic process)//GO:0055118(negative regulation of cardiac muscle contraction)//GO:0016042(lipid catabolic process)//GO:0045741(positive regulation of epidermal growth factor-activated receptor activity)//GO:0008285(negative regulation of cell proliferation)//GO:0007193(adenylate cyclase-inhibitin…
ENSMUSG00000037071	1.65927	8.62865	35.8458	1.39743e-05	0.0213457	up	29960	25697	38277	33203	12777	9055	5521	8373	6506	7329	7819	7943	10.1313	9.63478	10.1244	9.8505	9.00575	8.15471	7.77757	8.22891	7.97171	7.73467	8.1511	7.89462	Scd1	protein_coding	20249	AA589638|AI265570|Scd|Scd-1|ab	MGI:MGI:98239|Ensembl:ENSMUSG00000037071	stearoyl-Coenzyme A desaturase 1	mmu01040(Biosynthesis of unsaturated fatty acids)//mmu01212(Fatty acid metabolism)//mmu03320(PPAR signaling pathway)//mmu04152(AMPK signaling pathway)	GO:0016021(integral component of membrane)//GO:0016020(membrane)//GO:0005789(endoplasmic reticulum membrane)//GO:0030176(integral component of endoplasmic reticulum membrane)//GO:0043231(intracellular membrane-bounded organelle)//GO:0005783(endoplasmic reticulum)	GO:0016717(oxidoreductase activity, acting on paired donors, with oxidation of a pair of donors resulting in the reduction of molecular oxygen to two molecules of water)//GO:0016491(oxidoreductase activity)//GO:0004768(stearoyl-CoA 9-desaturase activity)//GO:0005506(iron ion binding)//GO:0032896(palmitoyl-CoA 9-desaturase activity)//GO:0046872(metal ion binding)	GO:0055114(oxidation-reduction process)//GO:0033561(regulation of water loss via skin)//GO:0048733(sebaceous gland development)//GO:0044130(negative regulation of growth of symbiont in host)//GO:0006641(triglyceride metabolic process)//GO:0010873(positive regulation of cholesterol esterification)//GO:0070542(response to fatty acid)//GO:0034434(sterol esterification)//GO:0034435(cholesterol esteri…
ENSMUSG00000061780	1.64999	3.69355	10.9373	0.00415877	0.206533	up	737	948	142	764	639	442	59	98	150	487	179	215	4.78938	4.87727	2.07227	4.4132	4.68761	3.80449	1.2684	1.83815	2.54866	3.82919	2.71612	2.70139	Cfd	protein_coding	11537	Adn|DF	MGI:MGI:87931|Ensembl:ENSMUSG00000061780	complement factor D (adipsin)	mmu04610(Complement and coagulation cascades)//mmu05150(Staphylococcus aureus infection)	GO:0070062(extracellular exosome)//GO:0005576(extracellular region)//GO:0005615(extracellular space)	GO:0016787(hydrolase activity)//GO:0008233(peptidase activity)//GO:0004252(serine-type endopeptidase activity)//GO:0004175(endopeptidase activity)//GO:0008236(serine-type peptidase activity)	GO:0006508(proteolysis)//GO:0006957(complement activation, alternative pathway)//GO:0002376(immune system process)//GO:0045087(innate immune response)//GO:0007219(Notch signaling pathway)
ENSMUSG00000067261	1.63784	0.129552	13.1357	0.00179092	0.177747	up	40	28	46	72	45	19	11	24	6	8	8	18	0.643499	-0.103252	0.491731	1.04725	0.906886	-0.593773	-0.994749	-0.113178	-1.75526	-1.7505	-1.49185	-0.727625	Foxd3	protein_coding	15221	CWH3|Genesis|Hfh2	MGI:MGI:1347473|Ensembl:ENSMUSG00000067261|Vega:OTTMUSG00000007976	forkhead box D3		GO:0005667(transcription factor complex)//GO:0005634(nucleus)//GO:0000790(nuclear chromatin)	GO:0001227(transcriptional repressor activity, RNA polymerase II transcription regulatory region sequence-specific binding)//GO:0003700(transcription factor activity, sequence-specific DNA binding)//GO:0000981(RNA polymerase II transcription factor activity, sequence-specific DNA binding)//GO:0000977(RNA polymerase II regulatory region sequence-specific DNA binding)//GO:0044212(transcription regu…	GO:0001829(trophectodermal cell differentiation)//GO:0006351(transcription, DNA-templated)//GO:0001701(in utero embryonic development)//GO:0007275(multicellular organism development)//GO:0045944(positive regulation of transcription from RNA polymerase II promoter)//GO:0000122(negative regulation of transcription from RNA polymerase II promoter)//GO:0001892(embryonic placenta development)//GO:0006…
ENSMUSG00000025479	1.60468	2.46307	9.36857	0.00659609	0.23972	up	219	223	73	529	125	180	18	45	69	217	48	31	3.04661	2.79973	1.1332	3.88484	2.34856	2.51815	-0.358557	0.745755	1.44699	2.67113	0.855563	-0.00975215	Cyp2e1	protein_coding	13106	Cyp2e	MGI:MGI:88607|Ensembl:ENSMUSG00000025479	cytochrome P450, family 2, subfamily e, polypeptide 1	mmu00140(Steroid hormone biosynthesis)//mmu00590(Arachidonic acid metabolism)//mmu00591(Linoleic acid metabolism)//mmu00980(Metabolism of xenobiotics by cytochrome P450)//mmu00982(Drug metabolism - cytochrome P450)//mmu01100(Metabolic pathways)//mmu04932(Non-alcoholic fatty liver disease (NAFLD))//mmu05204(Chemical carcinogenesis)	GO:0016020(membrane)//GO:0031227(intrinsic component of endoplasmic reticulum membrane)//GO:0043231(intracellular membrane-bounded organelle)//GO:0005739(mitochondrion)//GO:0000139(Golgi membrane)//GO:0005783(endoplasmic reticulum)	GO:0018641(6-hydroxy-3-methyl-2-oxo-1,2-dihydroquinoline 6-monooxygenase activity)//GO:0043719(2-octaprenyl-3-methyl-6-methoxy-1,4-benzoquinol hydroxylase activity)//GO:0018655(2-oxo-delta3-4,5,5-trimethylcyclopentenylacetyl-CoA 1,2-monooxygenase activity)//GO:0018633(dimethyl sulfide monooxygenase activity)//GO:0008392(arachidonic acid epoxygenase activity)//GO:0018651(toluene-4-sulfonate monoox…	GO:0055114(oxidation-reduction process)//GO:0017144(drug metabolic process)//GO:0006641(triglyceride metabolic process)//GO:0046483(heterocycle metabolic process)//GO:0019373(epoxygenase P450 pathway)//GO:0016098(monoterpenoid metabolic process)//GO:0006805(xenobiotic metabolic process)//GO:0008202(steroid metabolic process)
ENSMUSG00000018974	1.603	-0.86911	4.72233	0.0425433	0.40691	up	8	28	27	20	23	13	9	11	1	0	7	7	-1.45703	-0.103252	-0.230918	-0.687724	-0.0145023	-1.07759	-1.24346	-1.12394	-3.2744	-3.94842	-1.64743	-1.86547	Sart3	protein_coding	53890	AU045857|mKIAA0156	MGI:MGI:1858230|Ensembl:ENSMUSG00000018974|Vega:OTTMUSG00000054497	squamous cell carcinoma antigen recognized by T cells 3		GO:0005691(U6atac snRNP)//GO:0071001(U4/U6 snRNP)//GO:0015030(Cajal body)//GO:0005654(nucleoplasm)//GO:0005634(nucleus)//GO:0005737(cytoplasm)	GO:0003676(nucleic acid binding)//GO:1990381(ubiquitin-specific protease binding)//GO:0003723(RNA binding)//GO:0042393(histone binding)//GO:0017070(U6 snRNA binding)//GO:0000166(nucleotide binding)//GO:0044822(poly(A) RNA binding)//GO:0030624(U6atac snRNA binding)	GO:0000245(spliceosomal complex assembly)//GO:0000902(cell morphogenesis)//GO:0008380(RNA splicing)//GO:0006396(RNA processing)//GO:0071425(hematopoietic stem cell proliferation)//GO:0000398(mRNA splicing, via spliceosome)//GO:0000387(spliceosomal snRNP assembly)//GO:0048872(homeostasis of number of cells)//GO:0006397(mRNA processing)//GO:0006334(nucleosome assembly)//GO:0010468(regulation of gen…
ENSMUSG00000074505	1.59394	0.332943	5.51002	0.029822	0.368636	up	29	36	3	26	11	24	6	11	1	4	2	17	0.202067	0.236836	-2.71544	-0.344374	-0.979166	-0.286424	-1.72183	-1.12394	-3.2744	-2.46604	-2.86281	-0.801013	Fat3	protein_coding	270120	9430076A06Rik|D430038H04Rik|Gm1132|Gm510|MFAT3F	MGI:MGI:2444314|Ensembl:ENSMUSG00000074505	FAT atypical cadherin 3		GO:0030425(dendrite)//GO:0016020(membrane)//GO:0005886(plasma membrane)//GO:0016021(integral component of membrane)	GO:0005509(calcium ion binding)	GO:0010842(retina layer formation)//GO:0000904(cell morphogenesis involved in differentiation)//GO:0007156(homophilic cell adhesion via plasma membrane adhesion molecules)//GO:0007155(cell adhesion)//GO:0007275(multicellular organism development)//GO:0001764(neuron migration)//GO:2000171(negative regulation of dendrite development)
ENSMUSG00000021098	1.59056	-0.20609	9.2828	0.00660239	0.23972	up	21	33	22	25	33	13	2	7	12	5	5	16	-0.232977	0.118497	-0.501661	-0.39622	0.477438	-1.07759	-2.79347	-1.66409	-0.922306	-2.25127	-2.02026	-0.878335	4930447C04Rik	protein_coding	75801	4921504I02Rik|A930035O15Rik|Six6OS|Six6as|Six6os1	MGI:MGI:1923051|Ensembl:ENSMUSG00000021098|Vega:OTTMUSG00000032630	RIKEN cDNA 4930447C04 gene		GO:0005575(cellular_component)	GO:0003674(molecular_function)	GO:0007275(multicellular organism development)//GO:0051090(regulation of sequence-specific DNA binding transcription factor activity)
ENSMUSG00000049109	1.57426	2.659	6.87371	0.0175189	0.31073	up	390	501	157	361	397	333	148	40	95	77	146	179	3.87419	3.96003	2.21502	3.33651	4.00315	3.39816	2.57169	0.582779	1.89891	1.20279	2.42534	2.4399	Themis	protein_coding	210757	E430004N04Rik|Gasp|Spot|Tsepa|thylex	MGI:MGI:2443552|Ensembl:ENSMUSG00000049109|Vega:OTTMUSG00000034168	thymocyte selection associated		GO:0005634(nucleus)//GO:0008180(COP9 signalosome)//GO:0005911(cell-cell junction)//GO:0005737(cytoplasm)	GO:0005515(protein binding)	GO:0002376(immune system process)//GO:0043383(negative T cell selection)//GO:0050852(T cell receptor signaling pathway)//GO:0007275(multicellular organism development)//GO:0043368(positive T cell selection)//GO:0002250(adaptive immune response)
ENSMUSG00000026834	1.57413	1.41834	12.3515	0.00230051	0.187415	up	151	181	36	189	141	130	33	22	32	49	59	75	2.51531	2.50179	0.156438	2.4113	2.52024	2.05492	0.460395	-0.229549	0.377565	0.573732	1.14358	1.20859	Acvr1c	protein_coding	269275	ACVRLK7|ALK7|Alk-7|C230097P10	MGI:MGI:2661081|Ensembl:ENSMUSG00000026834|Vega:OTTMUSG00000012673	activin A receptor, type IC	mmu04350(TGF-beta signaling pathway)//mmu04550(Signaling pathways regulating pluripotency of stem cells)	GO:0048179(activin receptor complex)//GO:0005886(plasma membrane)//GO:0009986(cell surface)//GO:0016020(membrane)//GO:0016021(integral component of membrane)//GO:0005737(cytoplasm)	GO:0038100(nodal binding)//GO:0070700(BMP receptor binding)//GO:0046872(metal ion binding)//GO:0004674(protein serine/threonine kinase activity)//GO:0004702(receptor signaling protein serine/threonine kinase activity)//GO:0004672(protein kinase activity)//GO:0016361(activin receptor activity, type I)//GO:0019838(growth factor binding)//GO:0000166(nucleotide binding)//GO:0016301(kinase activity)//…	GO:1901164(negative regulation of trophoblast cell migration)//GO:0016310(phosphorylation)//GO:1901383(negative regulation of chorionic trophoblast cell proliferation)//GO:0019915(lipid storage)//GO:0030262(apoptotic nuclear changes)//GO:0001834(trophectodermal cell proliferation)//GO:0009749(response to glucose)//GO:0006468(protein phosphorylation)//GO:0030154(cell differentiation)//GO:0001701(i…
ENSMUSG00000027513	1.57099	3.02487	7.98441	0.0114719	0.278788	up	654	509	119	948	412	301	55	33	241	170	212	234	4.61743	3.98279	1.82163	4.72366	4.05644	3.25334	1.16993	0.31842	3.22668	2.32302	2.958	2.8224	Pck1	protein_coding	18534	AI265463|PEPCK|Pck-1	MGI:MGI:97501|Ensembl:ENSMUSG00000027513|Vega:OTTMUSG00000016689	phosphoenolpyruvate carboxykinase 1, cytosolic	mmu00010(Glycolysis / Gluconeogenesis)//mmu00020(Citrate cycle (TCA cycle))//mmu00620(Pyruvate metabolism)//mmu01100(Metabolic pathways)//mmu03320(PPAR signaling pathway)//mmu04068(FoxO signaling pathway)//mmu04151(PI3K-Akt signaling pathway)//mmu04152(AMPK signaling pathway)//mmu04910(Insulin signaling pathway)//mmu04920(Adipocytokine signaling pathway)//mmu04922(Glucagon signaling pathway)//mmu…	GO:0070062(extracellular exosome)//GO:0005737(cytoplasm)//GO:0005829(cytosol)	GO:0019003(GDP binding)//GO:0000287(magnesium ion binding)//GO:0016831(carboxy-lyase activity)//GO:0004613(phosphoenolpyruvate carboxykinase (GTP) activity)//GO:0016829(lyase activity)//GO:0000166(nucleotide binding)//GO:0004611(phosphoenolpyruvate carboxykinase activity)//GO:0030145(manganese ion binding)//GO:0005525(GTP binding)//GO:0046872(metal ion binding)//GO:0004550(nucleoside diphosphate …	GO:0006107(oxaloacetate metabolic process)//GO:0006475(internal protein amino acid acetylation)//GO:0006094(gluconeogenesis)//GO:0046327(glycerol biosynthetic process from pyruvate)//GO:0042593(glucose homeostasis)//GO:0006006(glucose metabolic process)//GO:0006629(lipid metabolic process)//GO:0032868(response to insulin)//GO:0051365(cellular response to potassium ion starvation)//GO:0061402(posi…
ENSMUSG00000047642	1.5576	2.07435	5.70774	0.0280187	0.361553	up	218	318	72	218	264	216	94	19	16	28	128	143	3.04006	3.3077	1.11389	2.6149	3.41748	2.77846	1.92583	-0.423856	-0.552238	-0.187285	2.23796	2.12029	D930020B18Rik	protein_coding	216393	1500017I17Rik	MGI:MGI:2442001|Ensembl:ENSMUSG00000047642|Vega:OTTMUSG00000031079	RIKEN cDNA D930020B18 gene		GO:0005575(cellular_component)	GO:0003674(molecular_function)	GO:0008150(biological_process)
ENSMUSG00000021750	1.53598	2.68671	12.7728	0.00203332	0.180926	up	166	192	224	465	224	302	40	123	95	87	35	127	2.65047	2.58596	2.72172	3.69967	3.182	3.25809	0.725994	2.16064	1.89891	1.37428	0.418939	1.9518	Fam107a	protein_coding	268709	DRR1	MGI:MGI:3041256|Ensembl:ENSMUSG00000021750|Vega:OTTMUSG00000027765	family with sequence similarity 107, member A		GO:0043005(neuron projection)//GO:0005634(nucleus)	GO:0003674(molecular_function)	GO:0001558(regulation of cell growth)
ENSMUSG00000059647	1.5068	-0.0661027	11.0522	0.00354004	0.204599	up	39	28	48	42	11	35	13	15	5	20	5	8	0.608506	-0.103252	0.550359	0.301582	-0.979166	0.221624	-0.782679	-0.731844	-1.95654	-0.630766	-2.02026	-1.71603	Gm10068	protein_coding
ENSMUSG00000034837	1.49463	1.8616	4.81042	0.0414504	0.404788	up	73	36	41	99	76	70	24	44	13	16	17	17	1.48409	0.236836	0.333803	1.49429	1.64249	1.18099	0.0262111	0.714599	-0.820517	-0.916965	-0.550706	-0.801013	Gnat1	protein_coding	14685	Gnat-1|Ird1|Ird2|Tralpha|irdc|irdr|transducin	MGI:MGI:95778|Ensembl:ENSMUSG00000034837|Vega:OTTMUSG00000050785	guanine nucleotide binding protein, alpha transducing 1	mmu04744(Phototransduction)	GO:0005834(heterotrimeric G-protein complex)//GO:0001917(photoreceptor inner segment)//GO:0016020(membrane)//GO:0001750(photoreceptor outer segment)//GO:0005737(cytoplasm)//GO:0032391(photoreceptor connecting cilium)//GO:0016324(apical plasma membrane)//GO:0043025(neuronal cell body)	GO:0019001(guanyl nucleotide binding)//GO:0031683(G-protein beta/gamma-subunit complex binding)//GO:0004871(signal transducer activity)//GO:0000166(nucleotide binding)//GO:0005525(GTP binding)//GO:0003924(GTPase activity)//GO:0001664(G-protein coupled receptor binding)//GO:0046872(metal ion binding)//GO:0005515(protein binding)	GO:0051343(positive regulation of cyclic-nucleotide phosphodiesterase activity)//GO:0042462(eye photoreceptor cell development)//GO:0001580(detection of chemical stimulus involved in sensory perception of bitter taste)//GO:0007602(phototransduction)//GO:0008283(cell proliferation)//GO:0050917(sensory perception of umami taste)//GO:0050896(response to stimulus)//GO:0016056(rhodopsin mediated signa…
ENSMUSG00000045294	1.48366	7.44319	11.2287	0.004058	0.206533	up	7443	16711	5511	4143	14183	4235	2716	1874	2453	2705	5345	3079	8.12248	9.01404	7.32881	6.84865	9.15635	7.05873	6.75457	6.07036	6.5651	6.29743	7.60246	6.52802	Insig1	protein_coding	231070	1810013C12Rik|Insig-1	MGI:MGI:1916289|Ensembl:ENSMUSG00000045294|Vega:OTTMUSG00000042425	insulin induced gene 1		GO:0005783(endoplasmic reticulum)//GO:0016020(membrane)//GO:0016021(integral component of membrane)//GO:0032937(SREBP-SCAP-Insig complex)	GO:0005515(protein binding)	GO:0042472(inner ear morphogenesis)//GO:0045599(negative regulation of fat cell differentiation)//GO:0045717(negative regulation of fatty acid biosynthetic process)//GO:0006641(triglyceride metabolic process)//GO:0006991(response to sterol depletion)//GO:0060021(palate development)//GO:0042474(middle ear morphogenesis)//GO:0006695(cholesterol biosynthetic process)//GO:0008203(cholesterol metaboli…
ENSMUSG00000020787	1.47876	0.836586	6.76921	0.0174613	0.31073	up	142	36	39	292	26	60	21	31	66	12	21	36	2.42769	0.236836	0.265451	3.03267	0.151442	0.965446	-0.153383	0.233049	1.38442	-1.27435	-0.272164	0.19285	P2rx1	protein_coding	18436	AI323649|BB122383|P2x|Pdcd3|RP-2	MGI:MGI:1098235|Ensembl:ENSMUSG00000020787|Vega:OTTMUSG00000006117	purinergic receptor P2X, ligand-gated ion channel, 1	mmu04020(Calcium signaling pathway)//mmu04080(Neuroactive ligand-receptor interaction)//mmu04611(Platelet activation)	GO:0005886(plasma membrane)//GO:0005887(integral component of plasma membrane)//GO:0031240(external side of cell outer membrane)//GO:0016020(membrane)//GO:0043234(protein complex)//GO:0016021(integral component of membrane)//GO:0005639(integral component of nuclear inner membrane)//GO:0043005(neuron projection)//GO:0045121(membrane raft)//GO:0045211(postsynaptic membrane)	GO:0008270(zinc ion binding)//GO:0001614(purinergic nucleotide receptor activity)//GO:0005524(ATP binding)//GO:0004931(extracellular ATP-gated cation channel activity)//GO:0005261(cation channel activity)//GO:0005216(ion channel activity)//GO:0008144(drug binding)	GO:0030168(platelet activation)//GO:0051260(protein homooligomerization)//GO:0033198(response to ATP)//GO:0043270(positive regulation of ion transport)//GO:0019228(neuronal action potential)//GO:0046513(ceramide biosynthetic process)//GO:0042310(vasoconstriction)//GO:0002554(serotonin secretion by platelet)//GO:0007320(insemination)//GO:0006919(activation of cysteine-type endopeptidase activity i…
ENSMUSG00000044951	1.47456	7.36966	7.13074	0.0167748	0.308549	up	4889	7579	5658	9070	4029	7467	1614	2437	2006	2098	1660	3108	7.51631	7.87354	7.36677	7.97863	7.34109	7.8766	6.00431	6.44903	6.27509	5.93116	5.91652	6.54153	Mylk4	protein_coding	238564	EG238564	MGI:MGI:3643758|Ensembl:ENSMUSG00000044951|Vega:OTTMUSG00000000690	myosin light chain kinase family, member 4	mmu04020(Calcium signaling pathway)//mmu04022(cGMP-PKG signaling pathway)//mmu04270(Vascular smooth muscle contraction)//mmu04510(Focal adhesion)//mmu04611(Platelet activation)//mmu04810(Regulation of actin cytoskeleton)//mmu04921(Oxytocin signaling pathway)//mmu04971(Gastric acid secretion)	GO:0070062(extracellular exosome)	GO:0004674(protein serine/threonine kinase activity)//GO:0004672(protein kinase activity)//GO:0000166(nucleotide binding)//GO:0016301(kinase activity)//GO:0005524(ATP binding)//GO:0016740(transferase activity)	GO:0016310(phosphorylation)//GO:0006468(protein phosphorylation)
ENSMUSG00000059040	1.42359	1.36007	5.07312	0.0362398	0.391703	up	39	578	35	41	27	63	33	31	37	89	39	43	0.608506	4.16549	0.118189	0.268665	0.202771	1.03355	0.460395	0.233049	0.577265	1.40626	0.567872	0.435818	Gm5506	protein_coding
ENSMUSG00000031202	1.42245	-0.0909065	4.53916	0.046327	0.414821	up	75	26	40	57	19	36	14	10	1	42	11	16	1.5222	-0.202466	0.300032	0.722062	-0.2704	0.260038	-0.687293	-1.24122	-3.2744	0.361766	-1.10594	-0.878335	Rab39b	protein_coding	67790	6330580M05Rik	MGI:MGI:1915040|Ensembl:ENSMUSG00000031202|Vega:OTTMUSG00000018905	RAB39B, member RAS oncogene family		GO:0005886(plasma membrane)//GO:0043005(neuron projection)//GO:0016020(membrane)//GO:0005794(Golgi apparatus)//GO:0005622(intracellular)//GO:0031982(vesicle)	GO:0000166(nucleotide binding)//GO:0005515(protein binding)//GO:0005525(GTP binding)//GO:0031489(myosin V binding)	GO:0016192(vesicle-mediated transport)//GO:0006810(transport)//GO:0050808(synapse organization)//GO:0015031(protein transport)//GO:0007264(small GTPase mediated signal transduction)
ENSMUSG00000024481	1.41898	1.07027	10.9203	0.00370277	0.204713	up	48	79	102	133	76	80	18	31	25	9	20	79	0.896528	1.32687	1.60364	1.91171	1.64249	1.36847	-0.358557	0.233049	0.0414234	-1.61594	-0.336921	1.2815	4833403I15Rik	protein_coding
ENSMUSG00000027221	1.37025	2.96502	23.2039	0.000117827	0.0587474	up	472	384	437	771	391	255	87	101	103	194	207	320	4.14839	3.57815	3.67893	4.42632	3.98127	3.01584	1.81616	1.88088	2.01361	2.51123	2.92386	3.2704	Chst1	protein_coding	76969	2610008E20Rik|AW125896|C6ST|GST-1|Gst1|KSGAL6ST	MGI:MGI:1924219|Ensembl:ENSMUSG00000027221|Vega:OTTMUSG00000014572	carbohydrate (keratan sulfate Gal-6) sulfotransferase 1	mmu00533(Glycosaminoglycan biosynthesis - keratan sulfate)	GO:0016020(membrane)//GO:0016021(integral component of membrane)//GO:0005794(Golgi apparatus)//GO:0000139(Golgi membrane)	GO:0001517(N-acetylglucosamine 6-O-sulfotransferase activity)//GO:0019111(phenanthrol sulfotransferase activity)//GO:0050694(galactose 3-O-sulfotransferase activity)//GO:0051922(cholesterol sulfotransferase activity)//GO:0034930(1-hydroxypyrene sulfotransferase activity)//GO:0050698(proteoglycan sulfotransferase activity)//GO:0018721(trans-9R,10R-dihydrodiolphenanthrene sulfotransferase activity)…	GO:0006954(inflammatory response)//GO:0006012(galactose metabolic process)//GO:0005975(carbohydrate metabolic process)//GO:0006790(sulfur compound metabolic process)//GO:0042339(keratan sulfate metabolic process)
ENSMUSG00000039196	1.36124	0.854918	5.20933	0.0340843	0.384196	up	75	109	207	27	51	36	28	44	18	56	24	13	1.5222	1.78098	2.60902	-0.294327	1.08158	0.260038	0.235434	0.714599	-0.39762	0.758507	-0.0936947	-1.13879	Orm1	protein_coding	18405	Agp-1|Agp-2|Orm-1	MGI:MGI:97443|Ensembl:ENSMUSG00000039196|Vega:OTTMUSG00000000305	orosomucoid 1		GO:0005576(extracellular region)//GO:0005615(extracellular space)		GO:0006810(transport)//GO:0006953(acute-phase response)//GO:0002682(regulation of immune system process)
ENSMUSG00000032131	1.35193	0.863179	6.38378	0.0204901	0.326113	up	79	94	107	74	84	33	34	43	2	31	30	36	1.59551	1.57172	1.67124	1.08555	1.78402	0.141584	0.501465	0.682756	-2.81682	-0.0507778	0.20815	0.19285	Abcg4	protein_coding	192663	6430517O04Rik	MGI:MGI:1890594|Ensembl:ENSMUSG00000032131|Vega:OTTMUSG00000029282	ATP-binding cassette, sub-family G (WHITE), member 4	mmu02010(ABC transporters)	GO:0005886(plasma membrane)//GO:0016021(integral component of membrane)	GO:0017127(cholesterol transporter activity)//GO:0046982(protein heterodimerization activity)//GO:0034041(sterol-transporting ATPase activity)//GO:0042803(protein homodimerization activity)	GO:0033344(cholesterol efflux)
ENSMUSG00000027674	1.33676	1.26035	12.9207	0.00191685	0.17832	up	129	94	64	93	104	90	43	17	17	48	23	79	2.29092	1.57172	0.949355	1.40623	2.08692	1.53437	0.826384	-0.569647	-0.472858	0.545292	-0.150766	1.2815	Pex5l	protein_coding	58869	1700016J08Rik|PXR2|Pex2|TRIP8b|pex5Rp	MGI:MGI:1916672|Ensembl:ENSMUSG00000027674|Vega:OTTMUSG00000023437	peroxisomal biogenesis factor 5-like	mmu04146(Peroxisome)	GO:0051286(cell tip)//GO:0043235(receptor complex)//GO:0016020(membrane)//GO:0030425(dendrite)//GO:0048471(perinuclear region of cytoplasm)//GO:0005829(cytosol)//GO:0005778(peroxisomal membrane)//GO:0017071(intracellular cyclic nucleotide activated cation channel complex)//GO:0005737(cytoplasm)	GO:0017137(Rab GTPase binding)//GO:0005052(peroxisome matrix targeting signal-1 binding)//GO:0005221(intracellular cyclic nucleotide activated cation channel activity)//GO:0000268(peroxisome targeting sequence binding)//GO:0031267(small GTPase binding)//GO:0005515(protein binding)	GO:0043949(regulation of cAMP-mediated signaling)//GO:0042391(regulation of membrane potential)//GO:0016560(protein import into peroxisome matrix, docking)//GO:0051461(positive regulation of corticotropin secretion)//GO:0045055(regulated exocytosis)//GO:0045185(maintenance of protein location)
ENSMUSG00000060969	1.33409	1.8338	9.83417	0.00541053	0.225094	up	182	280	133	203	202	175	93	23	40	37	121	126	2.78192	3.12538	1.97931	2.51318	3.03398	2.47797	1.91066	-0.170191	0.685035	0.188696	2.15796	1.94059	Irx1	protein_coding	16371	-	MGI:MGI:1197515|Ensembl:ENSMUSG00000060969|Vega:OTTMUSG00000040082	Iroquois related homeobox 1 (Drosophila)		GO:0005634(nucleus)	GO:0043565(sequence-specific DNA binding)//GO:0003677(DNA binding)	GO:0006355(regulation of transcription, DNA-templated)
ENSMUSG00000066687	1.33208	4.75258	22.1326	0.000179947	0.067315	up	800	1031	1981	1842	686	1695	332	480	476	579	283	805	4.90744	4.9981	5.85376	5.68026	4.78976	5.73871	3.72854	4.10938	4.20368	4.07779	3.37172	4.59547	Zbtb16	protein_coding	235320	AI467657|PLZF|Zfp145|lu	MGI:MGI:103222|Ensembl:ENSMUSG00000066687	zinc finger and BTB domain containing 16	mmu05200(Pathways in cancer)//mmu05202(Transcriptional misregulation in cancer)//mmu05221(Acute myeloid leukemia)	GO:0005886(plasma membrane)//GO:0017053(transcriptional repressor complex)//GO:0005829(cytosol)//GO:0016607(nuclear speck)//GO:0016605(PML body)//GO:0005730(nucleolus)//GO:0005634(nucleus)//GO:0016604(nuclear body)	GO:0019904(protein domain specific binding)//GO:0003700(transcription factor activity, sequence-specific DNA binding)//GO:0000980(RNA polymerase II distal enhancer sequence-specific DNA binding)//GO:0042803(protein homodimerization activity)//GO:0042802(identical protein binding)//GO:0001206(transcriptional repressor activity, RNA polymerase II distal enhancer sequence-specific binding)//GO:00055…	GO:0009880(embryonic pattern specification)//GO:0030326(embryonic limb morphogenesis)//GO:0045600(positive regulation of fat cell differentiation)//GO:0035136(forelimb morphogenesis)//GO:0051138(positive regulation of NK T cell differentiation)//GO:0045638(negative regulation of myeloid cell differentiation)//GO:0032332(positive regulation of chondrocyte differentiation)//GO:0008285(negative regu…
ENSMUSG00000038550	1.3156	4.18267	30.0882	2.66203e-05	0.0267341	up	407	667	969	879	641	766	123	230	420	234	278	314	3.93548	4.37141	4.82379	4.61492	4.69211	4.59496	2.30794	3.05385	4.02378	2.77887	3.34617	3.24328	Gm129	protein_coding
ENSMUSG00000019278	1.28914	3.25513	34.3501	1.17778e-05	0.019626	up	442	330	487	730	446	375	191	247	91	132	177	234	4.05401	3.36079	3.83447	4.34773	4.17041	3.56853	2.93612	3.15596	1.83795	1.96339	2.70007	2.8224	Dpep1	protein_coding	13479	AI327012|MBD	MGI:MGI:94917|Ensembl:ENSMUSG00000019278	dipeptidase 1 (renal)		GO:0005886(plasma membrane)//GO:0070062(extracellular exosome)//GO:0045177(apical part of cell)//GO:0016020(membrane)//GO:0031225(anchored component of membrane)//GO:0042995(cell projection)	GO:0008237(metallopeptidase activity)//GO:0008233(peptidase activity)//GO:0016805(dipeptidase activity)//GO:0008270(zinc ion binding)//GO:0043027(cysteine-type endopeptidase inhibitor activity involved in apoptotic process)//GO:0072341(modified amino acid binding)//GO:0008235(metalloexopeptidase activity)//GO:0008239(dipeptidyl-peptidase activity)//GO:0070573(metallodipeptidase activity)//GO:0046…	GO:0030336(negative regulation of cell migration)//GO:0035690(cellular response to drug)//GO:0016999(antibiotic metabolic process)//GO:0043154(negative regulation of cysteine-type endopeptidase activity involved in apoptotic process)//GO:0043066(negative regulation of apoptotic process)//GO:0050667(homocysteine metabolic process)//GO:0006508(proteolysis)
ENSMUSG00000061718	1.27382	4.76704	5.04685	0.0391274	0.400007	up	1468	2271	903	1344	1638	1310	371	179	367	379	952	1382	5.78181	6.13579	4.72226	5.22619	6.04345	5.3675	3.88803	2.69538	3.83	3.46934	5.11552	5.37356	Ppp1r1b	protein_coding	19049	AU040756|DARPP-32|Darpp32	MGI:MGI:94860|Ensembl:ENSMUSG00000061718|Vega:OTTMUSG00000002634	protein phosphatase 1, regulatory (inhibitor) subunit 1B	mmu04024(cAMP signaling pathway)//mmu04728(Dopaminergic synapse)//mmu05030(Cocaine addiction)//mmu05031(Amphetamine addiction)//mmu05034(Alcoholism)	GO:0005634(nucleus)//GO:0005737(cytoplasm)//GO:0043025(neuronal cell body)	GO:0031750(D3 dopamine receptor binding)//GO:0004864(protein phosphatase inhibitor activity)//GO:0031752(D5 dopamine receptor binding)//GO:0004865(protein serine/threonine phosphatase inhibitor activity)//GO:0031749(D2 dopamine receptor binding)//GO:0031748(D1 dopamine receptor binding)//GO:0031751(D4 dopamine receptor binding)	GO:0007621(negative regulation of female receptivity)//GO:0006351(transcription, DNA-templated)//GO:0008542(visual learning)//GO:0006469(negative regulation of protein kinase activity)//GO:0001975(response to amphetamine)//GO:0035556(intracellular signal transduction)//GO:0007165(signal transduction)
ENSMUSG00000002769	1.26733	1.61302	19.8957	0.00026454	0.0771921	up	165	150	202	182	139	109	63	40	71	53	68	70	2.64184	2.23416	2.57412	2.35752	2.49987	1.80506	1.36057	0.582779	1.48725	0.682196	1.34279	1.11194	Gnmt	protein_coding	14711	-	MGI:MGI:1202304|Ensembl:ENSMUSG00000002769|Vega:OTTMUSG00000026384	glycine N-methyltransferase	mmu00260(Glycine, serine and threonine metabolism)	GO:0005737(cytoplasm)	GO:0008168(methyltransferase activity)//GO:0016594(glycine binding)//GO:0005542(folic acid binding)//GO:0016740(transferase activity)//GO:0017174(glycine N-methyltransferase activity)	GO:0005977(glycogen metabolic process)//GO:0006730(one-carbon metabolic process)//GO:0006555(methionine metabolic process)//GO:0046500(S-adenosylmethionine metabolic process)//GO:0006111(regulation of gluconeogenesis)//GO:0032259(methylation)//GO:0051289(protein homotetramerization)
ENSMUSG00000027559	1.25629	6.89377	8.88602	0.00881247	0.262991	up	7867	8117	2372	7441	4465	2750	1615	1621	1262	5827	1608	1886	8.20239	7.97245	6.11337	7.69311	7.48928	6.43618	6.00521	5.86134	5.60719	7.40392	5.87066	5.82153	Car3	protein_coding	12350	BB219044|Ca3|Car-3	MGI:MGI:88270|Ensembl:ENSMUSG00000027559|Vega:OTTMUSG00000051086	carbonic anhydrase 3	mmu00910(Nitrogen metabolism)	GO:0005737(cytoplasm)//GO:0005829(cytosol)	GO:0004089(carbonate dehydratase activity)//GO:0016151(nickel cation binding)//GO:0008270(zinc ion binding)//GO:0016829(lyase activity)//GO:0016791(phosphatase activity)//GO:0046872(metal ion binding)	GO:0006730(one-carbon metabolic process)//GO:0006979(response to oxidative stress)
ENSMUSG00000048965	1.25626	0.378694	4.55389	0.046009	0.413911	up	53	51	66	84	27	22	4	19	25	6	37	23	1.03474	0.715822	0.992282	1.26316	0.202771	-0.401631	-2.16035	-0.423856	0.0414234	-2.06436	0.495326	-0.408027	Mrgpre	protein_coding	244238	C130069N09Rik|Ebrt3|Mgrf|MrgE	MGI:MGI:2441884|Ensembl:ENSMUSG00000048965|Vega:OTTMUSG00000060034	MAS-related GPR, member E		GO:0016020(membrane)//GO:0005886(plasma membrane)//GO:0005887(integral component of plasma membrane)//GO:0016021(integral component of membrane)	GO:0004871(signal transducer activity)//GO:0004930(G-protein coupled receptor activity)	GO:1903955(positive regulation of protein targeting to mitochondrion)//GO:0007186(G-protein coupled receptor signaling pathway)//GO:0007165(signal transduction)
ENSMUSG00000049892	1.24337	1.18853	9.27363	0.00662456	0.23972	up	94	118	93	114	81	62	23	19	26	92	30	44	1.84138	1.89337	1.47334	1.69345	1.73256	1.01121	-0.031205	-0.423856	0.0945102	1.45293	0.20815	0.467414	Rasd1	protein_coding	19416	Dexras1	MGI:MGI:1270848|Ensembl:ENSMUSG00000049892|Vega:OTTMUSG00000005806	RAS, dexamethasone-induced 1	mmu04713(Circadian entrainment)	GO:0016529(sarcoplasmic reticulum)//GO:0005886(plasma membrane)//GO:0016020(membrane)//GO:0048471(perinuclear region of cytoplasm)//GO:0005634(nucleus)//GO:0005737(cytoplasm)	GO:0000166(nucleotide binding)//GO:0005515(protein binding)//GO:0005525(GTP binding)	GO:0007263(nitric oxide mediated signal transduction)//GO:0045892(negative regulation of transcription, DNA-templated)//GO:0007264(small GTPase mediated signal transduction)//GO:0007165(signal transduction)
ENSMUSG00000025359	1.23491	0.620629	4.39531	0.0495697	0.425915	up	126	50	49	106	64	58	17	8	46	20	67	21	2.25743	0.68839	0.578804	1.59066	1.40016	0.918186	-0.433988	-1.50895	0.879067	-0.630766	1.32197	-0.52751	Pmel	protein_coding	20431	D10H12S53E|D12S53Eh|Pmel17|Si|Silv|gp100|gp87	MGI:MGI:98301|Ensembl:ENSMUSG00000025359	premelanosome protein		GO:0005768(endosome)//GO:0016021(integral component of membrane)//GO:0005887(integral component of plasma membrane)//GO:0005576(extracellular region)//GO:0005789(endoplasmic reticulum membrane)//GO:0005794(Golgi apparatus)//GO:0032585(multivesicular body membrane)//GO:0042470(melanosome)//GO:0016020(membrane)//GO:0005783(endoplasmic reticulum)		GO:0048023(positive regulation of melanin biosynthetic process)//GO:0048066(developmental pigmentation)//GO:0032438(melanosome organization)//GO:0042438(melanin biosynthetic process)
ENSMUSG00000023064	1.22569	2.69502	16.9294	0.000583198	0.109564	up	415	396	179	338	195	116	121	101	98	119	74	156	3.96344	3.62231	2.40174	3.24217	2.98351	1.89325	2.2846	1.88088	1.943	1.81642	1.46179	2.24402	Sncg	protein_coding	20618	C79089|persyn	MGI:MGI:1298397|Ensembl:ENSMUSG00000023064|Vega:OTTMUSG00000034011	synuclein, gamma		GO:0043679(axon terminus)//GO:0005886(plasma membrane)//GO:0070062(extracellular exosome)//GO:0048471(perinuclear region of cytoplasm)//GO:0030424(axon)//GO:0005856(cytoskeleton)//GO:0005737(cytoplasm)//GO:0043025(neuronal cell body)	GO:0043014(alpha-tubulin binding)//GO:0005515(protein binding)//GO:0048487(beta-tubulin binding)	GO:0050808(synapse organization)//GO:0046928(regulation of neurotransmitter secretion)//GO:0007268(chemical synaptic transmission)//GO:0009306(protein secretion)//GO:0014059(regulation of dopamine secretion)//GO:0008344(adult locomotory behavior)
ENSMUSG00000048772	1.2155	0.530858	4.76971	0.041623	0.405609	up	49	69	47	55	49	56	31	11	2	50	15	28	0.92525	1.137	0.521343	0.672591	1.02567	0.869325	0.374573	-1.12394	-2.81682	0.601622	-0.713141	-0.146548	Tmem53	protein_coding	68777	1110038M16Rik|1500001P22Rik|1700012A05Rik	MGI:MGI:1916027|Ensembl:ENSMUSG00000048772|Vega:OTTMUSG00000009944	transmembrane protein 53		GO:0016020(membrane)//GO:0016021(integral component of membrane)//GO:0005634(nucleus)	GO:0003674(molecular_function)	GO:0008150(biological_process)
ENSMUSG00000026826	1.2098	4.31218	14.4802	0.00130951	0.166193	up	1101	511	572	2149	790	675	278	224	437	404	481	516	5.36734	3.98842	4.06559	5.90239	4.99296	4.41302	3.47381	3.01602	4.0808	3.56098	4.13324	3.95602	Nr4a2	protein_coding	18227	HZF-3|NOT|Nurr1|RNR-1|TINOR|TINUR	MGI:MGI:1352456|Ensembl:ENSMUSG00000026826|Vega:OTTMUSG00000012562	nuclear receptor subfamily 4, group A, member 2	mmu04925(Aldosterone synthesis and secretion)	GO:0005654(nucleoplasm)//GO:0005634(nucleus)//GO:0005737(cytoplasm)	GO:0004879(RNA polymerase II transcription factor activity, ligand-activated sequence-specific DNA binding)//GO:0003700(transcription factor activity, sequence-specific DNA binding)//GO:0043565(sequence-specific DNA binding)//GO:0000979(RNA polymerase II core promoter sequence-specific DNA binding)//GO:0000978(RNA polymerase II core promoter proximal region sequence-specific DNA binding)//GO:0000…	GO:0042417(dopamine metabolic process)//GO:0000122(negative regulation of transcription from RNA polymerase II promoter)//GO:0021952(central nervous system projection neuron axonogenesis)//GO:0071542(dopaminergic neuron differentiation)//GO:0021953(central nervous system neuron differentiation)//GO:0001975(response to amphetamine)//GO:0071376(cellular response to corticotropin-releasing hormone s…
ENSMUSG00000041831	1.18626	2.28396	10.8496	0.00379352	0.205726	up	284	279	133	361	209	248	79	54	60	105	194	140	3.41898	3.12025	1.97931	3.33651	3.08274	2.97601	1.67968	0.999471	1.25049	1.63939	2.83111	2.09016	Sytl3	protein_coding	83672	A430092N21|Slp3|Slp3-a|Slp3-b|mFLJ00307	MGI:MGI:1933367|Ensembl:ENSMUSG00000041831|Vega:OTTMUSG00000034273	synaptotagmin-like 3		GO:0070382(exocytic vesicle)//GO:0016020(membrane)//GO:0005886(plasma membrane)	GO:0005515(protein binding)//GO:0019905(syntaxin binding)//GO:0005544(calcium-dependent phospholipid binding)//GO:0005543(phospholipid binding)//GO:0030276(clathrin binding)//GO:0005509(calcium ion binding)	GO:0006887(exocytosis)//GO:0048791(calcium ion-regulated exocytosis of neurotransmitter)//GO:0017158(regulation of calcium ion-dependent exocytosis)//GO:0006906(vesicle fusion)
ENSMUSG00000024743	1.18496	5.40656	9.11501	0.00798143	0.253992	up	2627	2419	1421	4076	2105	1788	511	445	954	923	1512	1714	6.62062	6.22679	5.37507	6.82514	6.40502	5.81568	4.34821	4.00058	5.20416	4.74849	5.78195	5.68373	Syt7	protein_coding	54525	AI851541|B230112P13Rik	MGI:MGI:1859545|Ensembl:ENSMUSG00000024743	synaptotagmin VII		GO:0005886(plasma membrane)//GO:0070062(extracellular exosome)//GO:0016020(membrane)//GO:0005764(lysosome)//GO:0005777(peroxisome)//GO:0045202(synapse)//GO:0008021(synaptic vesicle)//GO:0030054(cell junction)//GO:0016021(integral component of membrane)//GO:0031410(cytoplasmic vesicle)//GO:0042734(presynaptic membrane)//GO:0032009(early phagosome)	GO:0005546(phosphatidylinositol-4,5-bisphosphate binding)//GO:0005516(calmodulin binding)//GO:0019905(syntaxin binding)//GO:0005544(calcium-dependent phospholipid binding)//GO:0046872(metal ion binding)//GO:0005515(protein binding)//GO:0030276(clathrin binding)//GO:0005509(calcium ion binding)	GO:0050796(regulation of insulin secretion)//GO:0001778(plasma membrane repair)//GO:1990927(calcium ion regulated lysosome exocytosis)//GO:0006887(exocytosis)//GO:0090119(vesicle-mediated cholesterol transport)//GO:0006909(phagocytosis)//GO:0048791(calcium ion-regulated exocytosis of neurotransmitter)//GO:0017158(regulation of calcium ion-dependent exocytosis)//GO:0050764(regulation of phagocytos…
ENSMUSG00000034591	1.18267	4.97047	8.6883	0.00920093	0.266701	up	1964	1757	916	2304	1975	1182	562	275	445	583	1178	1286	6.20132	5.76596	4.74283	6.00276	6.31312	5.21941	4.48504	3.30981	4.10687	4.08769	5.42231	5.26986	Slc41a2	protein_coding	338365	A230035L05Rik|SLC41A1-L1	MGI:MGI:2442940|Ensembl:ENSMUSG00000034591|Vega:OTTMUSG00000024500	solute carrier family 41, member 2		GO:0016020(membrane)//GO:0005886(plasma membrane)//GO:0016021(integral component of membrane)	GO:0072509(divalent inorganic cation transmembrane transporter activity)//GO:0008324(cation transmembrane transporter activity)	GO:0070838(divalent metal ion transport)//GO:0006812(cation transport)//GO:0006810(transport)//GO:0006811(ion transport)
ENSMUSG00000049307	1.18007	2.26932	8.56329	0.00862286	0.260267	up	312	225	146	577	165	139	56	24	76	162	149	196	3.55385	2.81249	2.11174	4.00962	2.74464	2.15004	1.19519	-0.113178	1.58324	2.2544	2.45433	2.5693	Fut4	protein_coding	14345	AI451562|CD15|FAL|FucT-IV|LeX|SSEA-1|Ssea1	MGI:MGI:95594|Ensembl:ENSMUSG00000049307	fucosyltransferase 4	mmu00514(Other types of O-glycan biosynthesis)//mmu00601(Glycosphingolipid biosynthesis - lacto and neolacto series)//mmu01100(Metabolic pathways)	GO:0016021(integral component of membrane)//GO:0009986(cell surface)//GO:0016020(membrane)//GO:0071944(cell periphery)//GO:0005794(Golgi apparatus)//GO:0000139(Golgi membrane)	GO:0018718(1,2-dihydroxy-phenanthrene glycosyltransferase activity)//GO:0046527(glucosyltransferase activity)//GO:0000033(alpha-1,3-mannosyltransferase activity)//GO:0018717(9-phenanthrol glycosyltransferase activity)//GO:0046921(alpha-(1->6)-fucosyltransferase activity)//GO:0018716(1-phenanthrol glycosyltransferase activity)//GO:0042281(dolichyl pyrophosphate Man9GlcNAc2 alpha-1,3-glucosyltransf…	GO:0006487(protein N-linked glycosylation)//GO:0036065(fucosylation)//GO:0006486(protein glycosylation)
ENSMUSG00000040675	1.17535	2.68273	13.5452	0.00157573	0.168907	up	300	221	190	329	218	174	96	91	20	214	87	118	3.49759	2.78685	2.48675	3.2035	3.14311	2.4698	1.95569	1.73325	-0.25798	2.65125	1.6902	1.8476	Mthfd1l	protein_coding	270685	2410004L15Rik|AI647056|Fthfsdc1	MGI:MGI:1924836|Ensembl:ENSMUSG00000040675|Vega:OTTMUSG00000029856	methylenetetrahydrofolate dehydrogenase (NADP+ dependent) 1-like	mmu00670(One carbon pool by folate)//mmu01100(Metabolic pathways)	GO:0016020(membrane)//GO:0005739(mitochondrion)	GO:0042803(protein homodimerization activity)//GO:0005524(ATP binding)//GO:0004488(methylenetetrahydrofolate dehydrogenase (NADP+) activity)//GO:0000166(nucleotide binding)//GO:0016874(ligase activity)//GO:0003824(catalytic activity)//GO:0004329(formate-tetrahydrofolate ligase activity)	GO:0055114(oxidation-reduction process)//GO:0048702(embryonic neurocranium morphogenesis)//GO:0048703(embryonic viscerocranium morphogenesis)//GO:0046653(tetrahydrofolate metabolic process)//GO:0009396(folic acid-containing compound biosynthetic process)//GO:0006730(one-carbon metabolic process)//GO:0015942(formate metabolic process)//GO:0009257(10-formyltetrahydrofolate biosynthetic process)//GO…
ENSMUSG00000027230	1.16405	6.92855	7.04027	0.0173603	0.31073	up	8823	6591	3622	13903	4761	4042	1750	1060	3825	2366	4195	4139	8.36781	7.67209	6.72359	8.59473	7.58185	6.99147	6.12091	5.24937	7.20566	6.10442	7.25308	6.95458	Creb3l1	protein_coding	26427	Oasis	MGI:MGI:1347062|Ensembl:ENSMUSG00000027230|Vega:OTTMUSG00000014377	cAMP responsive element binding protein 3-like 1	mmu04022(cGMP-PKG signaling pathway)//mmu04024(cAMP signaling pathway)//mmu04151(PI3K-Akt signaling pathway)//mmu04152(AMPK signaling pathway)//mmu04211(Longevity regulating pathway - mammal)//mmu04261(Adrenergic signaling in cardiomyocytes)//mmu04668(TNF signaling pathway)//mmu04725(Cholinergic synapse)//mmu04728(Dopaminergic synapse)//mmu04911(Insulin secretion)//mmu04915(Estrogen signaling pat…	GO:0005783(endoplasmic reticulum)//GO:0016020(membrane)//GO:0016021(integral component of membrane)//GO:0005634(nucleus)//GO:0030176(integral component of endoplasmic reticulum membrane)	GO:0003700(transcription factor activity, sequence-specific DNA binding)//GO:0043565(sequence-specific DNA binding)//GO:0003682(chromatin binding)//GO:0044212(transcription regulatory region DNA binding)//GO:0003677(DNA binding)//GO:0001077(transcriptional activator activity, RNA polymerase II core promoter proximal region sequence-specific binding)//GO:0035497(cAMP response element binding)	GO:0030278(regulation of ossification)//GO:0070278(extracellular matrix constituent secretion)//GO:1902236(negative regulation of endoplasmic reticulum stress-induced intrinsic apoptotic signaling pathway)//GO:0030968(endoplasmic reticulum unfolded protein response)//GO:0006351(transcription, DNA-templated)//GO:0006986(response to unfolded protein)//GO:1990440(positive regulation of transcription…
ENSMUSG00000021187	1.1575	5.38957	5.8424	0.0279166	0.361553	up	2174	2337	1018	2598	2537	2002	907	389	444	761	1579	1399	6.34776	6.17708	4.8948	6.17586	6.67413	5.97859	5.17398	3.80738	4.10364	4.4708	5.84443	5.39117	Tc2n	protein_coding	74413	4933406D09Rik|Mtac2d1|Tac2-N	MGI:MGI:1921663|Ensembl:ENSMUSG00000021187|Vega:OTTMUSG00000033025	tandem C2 domains, nuclear		GO:0005886(plasma membrane)//GO:0005634(nucleus)	GO:0005509(calcium ion binding)	GO:0010468(regulation of gene expression)//GO:0030193(regulation of blood coagulation)
ENSMUSG00000044405	1.15358	1.3712	10.1272	0.00487624	0.215377	up	101	162	113	88	156	95	45	43	40	48	77	54	1.94319	2.34372	1.74839	1.32851	2.66453	1.61067	0.889628	0.682756	0.685035	0.545292	1.5178	0.750299	Adig	protein_coding	246747	SMAF-1|Smaf1	MGI:MGI:2675492|Ensembl:ENSMUSG00000044405|Vega:OTTMUSG00000015927	adipogenin		GO:0016020(membrane)//GO:0016021(integral component of membrane)//GO:0005634(nucleus)//GO:0005737(cytoplasm)	GO:0003674(molecular_function)	GO:0045444(fat cell differentiation)//GO:0045600(positive regulation of fat cell differentiation)
ENSMUSG00000045790	1.14564	3.76744	9.78296	0.00582223	0.229016	up	871	709	305	1219	647	475	229	150	272	251	431	486	5.02986	4.45924	3.16326	5.08561	4.70552	3.90791	3.19587	2.44317	3.40012	2.87913	3.9755	3.86998	Ccdc149	protein_coding	100503884	Gm447	MGI:MGI:2685293|Ensembl:ENSMUSG00000045790|Vega:OTTMUSG00000054571	coiled-coil domain containing 149		GO:0005575(cellular_component)	GO:0003674(molecular_function)	GO:0008150(biological_process)
ENSMUSG00000020893	1.14233	6.27586	21.5745	0.000219319	0.0717879	up	1314	2290	3530	3735	3652	3537	808	1685	912	1195	1224	1940	5.62212	6.1478	6.68649	6.69917	7.19942	6.79904	5.00755	5.91715	5.13932	5.12031	5.47749	5.86221	Per1	protein_coding	18626	Hftm|Per|m-rigui|mPer1	MGI:MGI:1098283|Ensembl:ENSMUSG00000020893|Vega:OTTMUSG00000005970	period circadian clock 1	mmu04710(Circadian rhythm)//mmu04713(Circadian entrainment)//mmu05168(Herpes simplex infection)	GO:0005634(nucleus)//GO:0005737(cytoplasm)	GO:0000989(transcription factor activity, transcription factor binding)//GO:0019900(kinase binding)//GO:0070888(E-box binding)//GO:0031490(chromatin DNA binding)//GO:0031625(ubiquitin protein ligase binding)//GO:0000978(RNA polymerase II core promoter proximal region sequence-specific DNA binding)//GO:0008134(transcription factor binding)//GO:0000976(transcription regulatory region sequence-speci…	GO:0032922(circadian regulation of gene expression)//GO:0000122(negative regulation of transcription from RNA polymerase II promoter)//GO:0042634(regulation of hair cycle)//GO:0048511(rhythmic process)//GO:2000323(negative regulation of glucocorticoid receptor signaling pathway)//GO:0042752(regulation of circadian rhythm)//GO:0002028(regulation of sodium ion transport)//GO:0007623(circadian rhyth…
ENSMUSG00000011171	1.14103	1.6547	7.80662	0.0115265	0.278788	up	109	159	121	202	148	175	50	67	20	54	93	110	2.05138	2.3171	1.84524	2.50613	2.58938	2.47797	1.03658	1.30157	-0.25798	0.708084	1.78455	1.74821	Vipr2	protein_coding	22355	VPAC2|VPAC2R|Vip2	MGI:MGI:107166|Ensembl:ENSMUSG00000011171|Vega:OTTMUSG00000040123	vasoactive intestinal peptide receptor 2	mmu04024(cAMP signaling pathway)//mmu04080(Neuroactive ligand-receptor interaction)	GO:0016020(membrane)//GO:0005886(plasma membrane)//GO:0016021(integral component of membrane)//GO:0072372(primary cilium)	GO:0004871(signal transducer activity)//GO:0004999(vasoactive intestinal polypeptide receptor activity)//GO:0004930(G-protein coupled receptor activity)//GO:0004888(transmembrane signaling receptor activity)	GO:0048662(negative regulation of smooth muscle cell proliferation)//GO:0007186(G-protein coupled receptor signaling pathway)//GO:0007166(cell surface receptor signaling pathway)//GO:0007190(activation of adenylate cyclase activity)//GO:0007165(signal transduction)
ENSMUSG00000020303	1.13678	5.43605	4.96096	0.0406551	0.403882	up	1763	3275	1962	2271	2502	2104	760	490	669	466	1655	1983	6.0457	6.66355	5.83987	5.98197	6.65411	6.05022	4.91938	4.13902	4.69326	3.7659	5.91218	5.8938	Stc2	protein_coding	20856	AW125853|Stc2l|mustc2	MGI:MGI:1316731|Ensembl:ENSMUSG00000020303|Vega:OTTMUSG00000005360	stanniocalcin 2		GO:0005783(endoplasmic reticulum)//GO:0005794(Golgi apparatus)//GO:0048471(perinuclear region of cytoplasm)//GO:0005576(extracellular region)//GO:0005615(extracellular space)	GO:0020037(heme binding)//GO:0019899(enzyme binding)//GO:0005515(protein binding)//GO:0005179(hormone activity)//GO:0042803(protein homodimerization activity)	GO:0010629(negative regulation of gene expression)//GO:0055074(calcium ion homeostasis)//GO:0006979(response to oxidative stress)//GO:0030968(endoplasmic reticulum unfolded protein response)//GO:0006874(cellular calcium ion homeostasis)//GO:2000118(regulation of sodium-dependent phosphate transport)//GO:2001256(regulation of store-operated calcium entry)//GO:0046885(regulation of hormone biosynth…
ENSMUSG00000060227	1.11929	6.69929	14.5778	0.00140651	0.166762	up	5140	6004	3398	6591	5823	4607	1773	1255	1805	2114	3626	3348	7.58851	7.53756	6.63154	7.51817	7.87226	7.18014	6.13973	5.49262	6.1229	5.94211	7.04288	6.64877	Casc4	protein_coding	319996	D130060C09Rik|VGFG2573	MGI:MGI:2443129|Ensembl:ENSMUSG00000060227|Vega:OTTMUSG00000015386	cancer susceptibility candidate 4		GO:0016020(membrane)//GO:0016021(integral component of membrane)//GO:0005794(Golgi apparatus)	GO:0003674(molecular_function)	GO:0008150(biological_process)
ENSMUSG00000051359	1.11047	4.0541	6.43231	0.0213019	0.328572	up	1700	482	404	1908	366	524	205	203	597	349	489	484	5.99326	3.90449	3.56625	5.73098	3.88634	4.04897	3.03734	2.8752	4.52942	3.3511	4.15695	3.86405	Ncald	protein_coding	52589	AI848120|D030020D09Rik|D15Ertd412e	MGI:MGI:1196326|Ensembl:ENSMUSG00000051359|Vega:OTTMUSG00000028025	neurocalcin delta	mmu04740(Olfactory transduction)	GO:0005622(intracellular)//GO:0070062(extracellular exosome)//GO:0005829(cytosol)	GO:0043014(alpha-tubulin binding)//GO:0015631(tubulin binding)//GO:0046872(metal ion binding)//GO:0003779(actin binding)//GO:0030276(clathrin binding)//GO:0005509(calcium ion binding)	GO:0003073(regulation of systemic arterial blood pressure)//GO:0019722(calcium-mediated signaling)
ENSMUSG00000032883	1.10269	6.82109	10.7303	0.0046266	0.212155	up	4552	7259	3411	6843	6611	3570	1786	1164	2125	2501	3700	3109	7.4133	7.81132	6.63705	7.57228	8.05532	6.81243	6.15026	5.38418	6.35816	6.1844	7.07201	6.542	Acsl3	protein_coding	74205	2610510B12Rik|Acs3|C85929|Facl3|Pro2194	MGI:MGI:1921455|Ensembl:ENSMUSG00000032883|Vega:OTTMUSG00000033118	acyl-CoA synthetase long-chain family member 3	mmu00061(Fatty acid biosynthesis)//mmu00071(Fatty acid degradation)//mmu01100(Metabolic pathways)//mmu01212(Fatty acid metabolism)//mmu03320(PPAR signaling pathway)//mmu04146(Peroxisome)//mmu04920(Adipocytokine signaling pathway)	GO:0005777(peroxisome)//GO:0005811(lipid particle)//GO:0016020(membrane)//GO:0048471(perinuclear region of cytoplasm)//GO:0005794(Golgi apparatus)//GO:0016021(integral component of membrane)//GO:0043231(intracellular membrane-bounded organelle)//GO:0005739(mitochondrion)//GO:0005741(mitochondrial outer membrane)//GO:0005783(endoplasmic reticulum)	GO:0019901(protein kinase binding)//GO:0005524(ATP binding)//GO:0000166(nucleotide binding)//GO:0102391(decanoate--CoA ligase activity)//GO:0016874(ligase activity)//GO:0004467(long-chain fatty acid-CoA ligase activity)//GO:0003824(catalytic activity)//GO:0019904(protein domain specific binding)	GO:0042998(positive regulation of Golgi to plasma membrane protein transport)//GO:0008152(metabolic process)//GO:0034379(very-low-density lipoprotein particle assembly)//GO:0051047(positive regulation of secretion)//GO:0006631(fatty acid metabolic process)//GO:0044539(long-chain fatty acid import)//GO:2001247(positive regulation of phosphatidylcholine biosynthetic process)//GO:0006629(lipid metab…
ENSMUSG00000028354	1.0803	0.643453	6.15991	0.0225192	0.333732	up	88	66	39	84	32	52	26	24	14	10	27	61	1.748	1.0748	0.265451	1.26316	0.43514	0.766339	0.134612	-0.113178	-0.725439	-1.49287	0.0651074	0.919759	Fmn2	protein_coding	54418	AU024104	MGI:MGI:1859252|Ensembl:ENSMUSG00000028354|Vega:OTTMUSG00000050244	formin 2	mmu04320(Dorso-ventral axis formation)	GO:0005886(plasma membrane)//GO:0030659(cytoplasmic vesicle membrane)//GO:0005938(cell cortex)//GO:0016020(membrane)//GO:0015629(actin cytoskeleton)//GO:0005789(endoplasmic reticulum membrane)//GO:0005829(cytosol)//GO:0005884(actin filament)//GO:0005819(spindle)//GO:0031410(cytoplasmic vesicle)//GO:0005902(microvillus)//GO:0005783(endoplasmic reticulum)//GO:0005730(nucleolus)//GO:0005634(nucleus)…	GO:0008017(microtubule binding)//GO:0003779(actin binding)	GO:0048477(oogenesis)//GO:0051758(homologous chromosome movement towards spindle pole involved in homologous chromosome segregation)//GO:0006974(cellular response to DNA damage stimulus)//GO:0071456(cellular response to hypoxia)//GO:0016344(meiotic chromosome movement towards spindle pole)//GO:0040038(polar body extrusion after meiotic divisions)//GO:0051295(establishment of meiotic spindle local…
ENSMUSG00000022422	1.07831	0.402466	6.99939	0.0158945	0.307765	up	47	31	39	32	30	39	15	9	24	15	9	26	0.867222	0.033842	0.265451	-0.067233	0.346631	0.3695	-0.597825	-1.36889	-0.0136917	-0.998359	-1.35143	-0.245528	Dscc1	protein_coding	72107	2010006I05Rik|2600005O03Rik|Dcc1	MGI:MGI:1919357|Ensembl:ENSMUSG00000022422|Vega:OTTMUSG00000023435	DNA replication and sister chromatid cohesion 1		GO:0005654(nucleoplasm)//GO:0031390(Ctf18 RFC-like complex)//GO:0005634(nucleus)//GO:0000775(chromosome, centromeric region)//GO:0000785(chromatin)	GO:0003689(DNA clamp loader activity)//GO:0043142(single-stranded DNA-dependent ATPase activity)//GO:0003677(DNA binding)	GO:0007049(cell cycle)//GO:0034421(post-translational protein acetylation)//GO:0006260(DNA replication)//GO:1900264(positive regulation of DNA-directed DNA polymerase activity)//GO:0006275(regulation of DNA replication)//GO:0034088(maintenance of mitotic sister chromatid cohesion)
ENSMUSG00000023169	1.07449	6.29685	6.16909	0.0244502	0.343164	up	4912	3635	2233	7432	3652	3743	1197	848	1898	1797	2836	2969	7.52307	6.81392	6.02633	7.69136	7.19942	6.88066	5.5736	4.92806	6.19532	5.70799	6.68856	6.47557	Slc38a1	protein_coding	105727	AA408026|AA409865|AL022800|AU015942|NAT2	MGI:MGI:2145895|Ensembl:ENSMUSG00000023169	solute carrier family 38, member 1	mmu04724(Glutamatergic synapse)//mmu04727(GABAergic synapse)	GO:0005886(plasma membrane)//GO:0005887(integral component of plasma membrane)//GO:0016020(membrane)//GO:0030424(axon)//GO:0016021(integral component of membrane)//GO:0070062(extracellular exosome)	GO:0015293(symporter activity)//GO:0005290(L-histidine transmembrane transporter activity)//GO:0015186(L-glutamine transmembrane transporter activity)//GO:0015182(L-asparagine transmembrane transporter activity)	GO:0015817(histidine transport)//GO:0006865(amino acid transport)//GO:0006814(sodium ion transport)//GO:0006868(glutamine transport)//GO:0006810(transport)//GO:0006867(asparagine transport)//GO:0006811(ion transport)
ENSMUSG00000022441	1.07263	1.6705	4.46162	0.0480436	0.420755	up	57	122	46	60	44	61	54	32	26	9	26	17	1.13651	1.94063	0.491731	0.793228	0.875597	0.988508	1.14423	0.276366	0.0945102	-1.61594	0.0140912	-0.801013	Efcab6	protein_coding	77627	4931407K02Rik|4932408N08Rik|bM150J22.2|mKIAA1672	MGI:MGI:1924877|Ensembl:ENSMUSG00000022441|Vega:OTTMUSG00000026031	EF-hand calcium binding domain 6		GO:0005634(nucleus)//GO:0005575(cellular_component)	GO:0046872(metal ion binding)//GO:0005509(calcium ion binding)	GO:0006351(transcription, DNA-templated)//GO:0006355(regulation of transcription, DNA-templated)//GO:0008150(biological_process)
ENSMUSG00000021884	1.05949	3.66559	5.36362	0.0331105	0.381342	up	239	362	1808	292	697	277	319	488	212	194	164	220	3.17175	3.49351	5.72208	3.03267	4.81265	3.13431	3.6712	4.13314	3.04308	2.51123	2.59115	2.73423	Hacl1	protein_coding	56794	1600020H07Rik|Hpcl|Phyh2	MGI:MGI:1929657|Ensembl:ENSMUSG00000021884|Vega:OTTMUSG00000024573	2-hydroxyacyl-CoA lyase 1	mmu04146(Peroxisome)	GO:0005777(peroxisome)	GO:0048037(cofactor binding)//GO:0030976(thiamine pyrophosphate binding)//GO:0005102(receptor binding)//GO:0000287(magnesium ion binding)//GO:0042802(identical protein binding)//GO:0016829(lyase activity)//GO:0003824(catalytic activity)//GO:0046872(metal ion binding)//GO:0016830(carbon-carbon lyase activity)	GO:0006629(lipid metabolic process)//GO:0051259(protein oligomerization)//GO:0001561(fatty acid alpha-oxidation)
ENSMUSG00000040010	1.05834	6.22578	18.7971	0.000426858	0.0971967	up	3090	2301	3559	4627	3347	2770	1026	1383	1206	1356	1685	2347	6.85467	6.1547	6.69829	7.00797	7.07366	6.44663	5.35154	5.63254	5.5418	5.30234	5.93807	6.13669	Slc7a5	protein_coding	20539	4F2LC|D0H16S474E|LAT1|TA1	MGI:MGI:1298205|Ensembl:ENSMUSG00000040010|Vega:OTTMUSG00000043045	solute carrier family 7 (cationic amino acid transporter, y+ system), member 5	mmu05230(Central carbon metabolism in cancer)	GO:0005886(plasma membrane)//GO:0005887(integral component of plasma membrane)//GO:0016020(membrane)//GO:0016021(integral component of membrane)//GO:0043231(intracellular membrane-bounded organelle)//GO:0070062(extracellular exosome)//GO:0005737(cytoplasm)	GO:0015179(L-amino acid transmembrane transporter activity)//GO:0015297(antiporter activity)//GO:0015175(neutral amino acid transmembrane transporter activity)//GO:0015171(amino acid transmembrane transporter activity)	GO:0015804(neutral amino acid transport)//GO:0015807(L-amino acid transport)//GO:0030154(cell differentiation)//GO:0006865(amino acid transport)//GO:0007275(multicellular organism development)//GO:0007399(nervous system development)//GO:0003333(amino acid transmembrane transport)//GO:0006810(transport)
ENSMUSG00000025427	1.0532	1.62366	6.62019	0.0185681	0.315822	up	99	201	117	123	156	120	50	39	60	30	111	77	1.91483	2.65135	1.79763	1.80096	2.66453	1.94132	1.03658	0.547852	1.25049	-0.0948605	2.0354	1.24551	Rnf165	protein_coding	225743	2900024M11Rik|AI427432|Akd2|Ark2c|G630064H08Rik|Gm96	MGI:MGI:2444521|Ensembl:ENSMUSG00000025427|Vega:OTTMUSG00000043575	ring finger protein 165		GO:0043234(protein complex)//GO:0005634(nucleus)//GO:0005737(cytoplasm)	GO:0005515(protein binding)//GO:0061630(ubiquitin protein ligase activity)	GO:0007409(axonogenesis)//GO:0061061(muscle structure development)//GO:0030513(positive regulation of BMP signaling pathway)//GO:0060173(limb development)//GO:0035136(forelimb morphogenesis)//GO:0060384(innervation)//GO:0016567(protein ubiquitination)//GO:0043161(proteasome-mediated ubiquitin-dependent protein catabolic process)//GO:0030163(protein catabolic process)//GO:0000209(protein polyubiqu…
ENSMUSG00000014959	1.05162	-0.187699	5.15231	0.0349683	0.386376	up	17	21	39	53	16	53	18	9	9	10	18	22	-0.512218	-0.48521	0.265451	0.621362	-0.497347	0.792783	-0.358557	-1.36889	-1.27949	-1.49287	-0.475869	-0.466532	Gorasp2	protein_coding	70231	0610011A07Rik|2410043M02Rik|5730520M13Rik|9430094F20Rik|AW552058|ENSMUSG00000075299|GOLPH2|GRASP55|GRS2|p59	MGI:MGI:2135962|Ensembl:ENSMUSG00000014959|Vega:OTTMUSG00000013118	golgi reassembly stacking protein 2		GO:0016020(membrane)//GO:0005797(Golgi medial cisterna)//GO:0005794(Golgi apparatus)	GO:0003674(molecular_function)	GO:0007030(Golgi organization)//GO:0006996(organelle organization)
ENSMUSG00000029992	1.04998	8.92146	7.82788	0.0126813	0.284515	up	29677	27276	11364	37279	22859	20811	8553	4834	10014	9528	17801	18093	10.1176	9.7208	8.37259	10.0175	9.84489	9.35509	8.40892	7.43661	8.59375	8.11312	9.33782	9.08208	Gfpt1	protein_coding	14583	2810423A18Rik|AI324119|AI449986|GFA|GFAT|GFAT1|GFAT1m|Gfpt	MGI:MGI:95698|Ensembl:ENSMUSG00000029992|Vega:OTTMUSG00000022939	glutamine fructose-6-phosphate transaminase 1	mmu00250(Alanine, aspartate and glutamate metabolism)//mmu00520(Amino sugar and nucleotide sugar metabolism)//mmu01100(Metabolic pathways)//mmu04931(Insulin resistance)	GO:0070062(extracellular exosome)	GO:0030246(carbohydrate binding)//GO:0004360(glutamine-fructose-6-phosphate transaminase (isomerizing) activity)//GO:0016740(transferase activity)//GO:0008483(transaminase activity)//GO:0016597(amino acid binding)	GO:0032922(circadian regulation of gene expression)//GO:0051289(protein homotetramerization)//GO:0006541(glutamine metabolic process)//GO:0045719(negative regulation of glycogen biosynthetic process)//GO:0048511(rhythmic process)//GO:0006002(fructose 6-phosphate metabolic process)//GO:0005975(carbohydrate metabolic process)//GO:1901137(carbohydrate derivative biosynthetic process)//GO:0006042(glu…
ENSMUSG00000062995	1.04693	4.44471	7.73942	0.0127291	0.284543	up	1394	1282	575	1825	921	834	361	162	405	494	879	856	5.70728	5.31188	4.07311	5.6669	5.21389	4.71735	3.84879	2.55293	3.97153	3.84969	5.00065	4.68387	Ica1	protein_coding	15893	69kDa|ICA69	MGI:MGI:96391|Ensembl:ENSMUSG00000062995|Vega:OTTMUSG00000023181	islet cell autoantigen 1	mmu04940(Type I diabetes mellitus)	GO:0031410(cytoplasmic vesicle)//GO:0016020(membrane)//GO:0030425(dendrite)//GO:0048471(perinuclear region of cytoplasm)//GO:0005794(Golgi apparatus)//GO:0005829(cytosol)//GO:0045202(synapse)//GO:0030054(cell junction)//GO:0000139(Golgi membrane)//GO:0005795(Golgi stack)//GO:0030667(secretory granule membrane)//GO:0030672(synaptic vesicle membrane)//GO:0005737(cytoplasm)	GO:0019904(protein domain specific binding)	GO:0050796(regulation of insulin secretion)//GO:0006810(transport)//GO:0046928(regulation of neurotransmitter secretion)//GO:0006836(neurotransmitter transport)//GO:0043496(regulation of protein homodimerization activity)
ENSMUSG00000066878	1.03584	-0.169216	5.24055	0.033611	0.382682	up	20	27	31	21	24	45	14	6	6	13	20	18	-0.297885	-0.152006	-0.0458303	-0.624521	0.0429597	0.566274	-0.687293	-1.83795	-1.75526	-1.17637	-0.336921	-0.727625	Gm10184	protein_coding	100043906	ENSMUSG00000066878	MGI:MGI:3704480	karyopherin (importin) alpha 2 pseudogene
ENSMUSG00000044365	1.03363	2.17823	6.71421	0.0178609	0.311866	up	323	201	139	364	173	151	98	24	89	130	153	135	3.60357	2.65135	2.04194	3.34838	2.81231	2.26783	1.98494	-0.113178	1.80648	1.94173	2.4921	2.0385	Cxxc4	protein_coding	319478	9330210J02Rik|C030003J12Rik|Idax	MGI:MGI:2442112|Ensembl:ENSMUSG00000044365|Vega:OTTMUSG00000042554	CXXC finger 4	mmu04310(Wnt signaling pathway)	GO:0005634(nucleus)//GO:0016023(cytoplasmic, membrane-bounded vesicle)//GO:0005737(cytoplasm)//GO:0031410(cytoplasmic vesicle)	GO:0030165(PDZ domain binding)//GO:0008270(zinc ion binding)//GO:0005515(protein binding)//GO:0003677(DNA binding)//GO:0046872(metal ion binding)	GO:0030178(negative regulation of Wnt signaling pathway)//GO:0016055(Wnt signaling pathway)
ENSMUSG00000035372	1.01793	5.5572	15.9108	0.000899245	0.138514	up	2383	1946	1838	3315	2112	2107	640	733	1142	691	1469	1710	6.48008	5.91319	5.74579	6.52718	6.4098	6.05227	4.67203	4.71829	5.46324	4.33202	5.74038	5.68036	1810055G02Rik	protein_coding	72056	AI256204	MGI:MGI:1919306|Ensembl:ENSMUSG00000035372	RIKEN cDNA 1810055G02 gene		GO:0016020(membrane)//GO:0005886(plasma membrane)//GO:0005575(cellular_component)//GO:0005794(Golgi apparatus)//GO:0016021(integral component of membrane)	GO:0003674(molecular_function)	GO:0008150(biological_process)
ENSMUSG00000034738	1.00344	2.60417	10.3474	0.00451356	0.211055	up	361	221	141	539	310	279	119	57	123	147	201	239	3.76323	2.78685	2.06223	3.91174	3.64791	3.14461	2.26088	1.07501	2.26586	2.11622	2.88179	2.85262	Nostrin	protein_coding	329416	Daip2|mDaIP2	MGI:MGI:3606242|Ensembl:ENSMUSG00000034738|Vega:OTTMUSG00000012971	nitric oxide synthase trafficker		GO:0005886(plasma membrane)//GO:0016020(membrane)//GO:0031410(cytoplasmic vesicle)//GO:0005634(nucleus)//GO:0005856(cytoskeleton)//GO:0005737(cytoplasm)	GO:0005515(protein binding)//GO:0003677(DNA binding)	GO:0006897(endocytosis)//GO:0045892(negative regulation of transcription, DNA-templated)
ENSMUSG00000045725	1.0034	2.78363	5.77961	0.0266857	0.35587	up	162	356	165	522	408	351	132	64	83	146	207	311	2.61565	3.46954	2.28575	3.86571	4.04242	3.47365	2.40854	1.23726	1.70771	2.10652	2.92386	3.22953	Prr15	protein_coding	78004	E130201N16Rik|G90	MGI:MGI:1925254|Ensembl:ENSMUSG00000045725|Vega:OTTMUSG00000057758	proline rich 15		GO:0005575(cellular_component)	GO:0003674(molecular_function)	GO:0007275(multicellular organism development)//GO:0008150(biological_process)

## Sheet: down_Sunitinib_vs_Control
Differentially expressed genes for: down_Sunitinib_vs_Control Fold Change cut-off: 2.00 P-value cut-off: 0.05 Column A: gene_id, the gene identifier. Column B ~ G: edgeR results for differentially expressed genes. Column H ~ S: counts of all samples of the gene. Column T ~ AE: normalized counts by edgeR. Column AE ~ AO: annotation of the genes.
	Sunitinib_vs_Control down regulated genes
	P-value, Fold change and Regulation						raw counts												Normalized counts												Annotations
gene_id	logFC	logCPM	F	PValue	FDR	regulation	Suni1	Suni2	Suni3	Suni4	Suni5	Suni6	Control1	Control2	Control3	Control4	Control5	Control6	Suni1	Suni2	Suni3	Suni4	Suni5	Suni6	Control1	Control2	Control3	Control4	Control5	Control6	gene_name	gene_biotype	GeneID	Synonyms	dbXrefs	description	Pathway	GO_CC	GO_MF	GO_BP
ENSMUSG00000014030	-6.71495	-1.98747	7.5889	0.0155756	0.305413	down	0	0	0	0	0	0	64	0	0	0	0	0	-3.94842	-3.94842	-3.94842	-3.94842	-3.94842	-3.94842	1.38272	-3.94842	-3.94842	-3.94842	-3.94842	-3.94842	Pax5	protein_coding	18507	BSAP|EBB-1|KLP|Pax-5	MGI:MGI:97489|Ensembl:ENSMUSG00000014030|Vega:OTTMUSG00000006705	paired box 5	mmu05202(Transcriptional misregulation in cancer)	GO:0005667(transcription factor complex)//GO:0005634(nucleus)	GO:0001077(transcriptional activator activity, RNA polymerase II core promoter proximal region sequence-specific binding)//GO:0000978(RNA polymerase II core promoter proximal region sequence-specific DNA binding)//GO:0005515(protein binding)//GO:0003677(DNA binding)//GO:0003700(transcription factor activity, sequence-specific DNA binding)	GO:0007568(aging)//GO:0071542(dopaminergic neuron differentiation)//GO:0051573(negative regulation of histone H3-K9 methylation)//GO:0021987(cerebral cortex development)//GO:0009887(organ morphogenesis)//GO:0021670(lateral ventricle development)//GO:0048701(embryonic cranial skeleton morphogenesis)//GO:0006351(transcription, DNA-templated)//GO:0007283(spermatogenesis)//GO:0030154(cell differentia…
ENSMUSG00000094796	-6.50753	-2.07935	23.161	0.00026952	0.0771921	down	0	0	0	0	0	0	14	5	14	14	4	12	-3.94842	-3.94842	-3.94842	-3.94842	-3.94842	-3.94842	-0.687293	-2.03567	-0.725439	-1.08462	-2.2504	-1.23722	BC147527	protein_coding	625360	-	MGI:MGI:4840510|Ensembl:ENSMUSG00000094796	cDNA sequence BC147527
ENSMUSG00000022491	-6.25586	0.197972	9.28963	0.00722674	0.247138	down	5	0	1	0	0	0	435	1	1	2	0	1	-1.98883	-3.94842	-3.41219	-3.94842	-3.94842	-3.94842	4.1167	-3.31331	-3.2744	-3.02467	-3.94842	-3.40009	Glycam1	protein_coding	14663	MC26|Sgp50|glyCAM-1	MGI:MGI:95759|Ensembl:ENSMUSG00000022491	glycosylation dependent cell adhesion molecule 1	mmu04514(Cell adhesion molecules (CAMs))	GO:0016020(membrane)//GO:0005886(plasma membrane)//GO:0005576(extracellular region)	GO:0050839(cell adhesion molecule binding)//GO:0043199(sulfate binding)	GO:0007155(cell adhesion)
ENSMUSG00000078998	-6.15708	0.261388	11.2121	0.00371901	0.204713	down	0	0	0	0	0	8	0	0	2	16	2	645	-3.94842	-3.94842	-3.94842	-3.94842	-3.94842	-1.65975	-3.94842	-3.94842	-2.81682	-0.916965	-2.86281	4.27674	Bpifa6	protein_coding	545477	EG545477|Gm5840|Splunc6	MGI:MGI:3647736|Ensembl:ENSMUSG00000078998|Vega:OTTMUSG00000016856	BPI fold containing family A, member 6		GO:0005575(cellular_component)	GO:0003674(molecular_function)	GO:0008150(biological_process)
ENSMUSG00000007907	-6.06585	-0.0845763	12.0093	0.00276004	0.194107	down	2	1	0	0	3	0	210	0	0	1	197	3	-2.84019	-3.3852	-3.94842	-3.94842	-2.43085	-3.94842	3.07183	-3.94842	-3.94842	-3.41384	2.85305	-2.69312	Cabs1	protein_coding	70977	4931407G18Rik|AI428159|Clph	MGI:MGI:1918227|Ensembl:ENSMUSG00000007907|Vega:OTTMUSG00000022058	calcium binding protein, spermatid specific 1		GO:0005743(mitochondrial inner membrane)//GO:0005739(mitochondrion)//GO:0042995(cell projection)//GO:0005737(cytoplasm)//GO:0031514(motile cilium)	GO:0005509(calcium ion binding)	GO:0007283(spermatogenesis)
ENSMUSG00000076937	-5.95479	-1.78523	8.72801	0.00810555	0.254494	down	1	0	0	0	0	0	90	0	0	0	0	1	-3.29041	-3.94842	-3.94842	-3.94842	-3.94842	-3.94842	1.86418	-3.94842	-3.94842	-3.94842	-3.94842	-3.40009	Iglc2	protein_coding	110786	Igl-C2	MGI:MGI:99547|IMGT/GENE-DB:IGLC2	immunoglobulin lambda constant 2		GO:0009897(external side of plasma membrane)//GO:0042571(immunoglobulin complex, circulating)//GO:0072562(blood microparticle)	GO:0034987(immunoglobulin receptor binding)//GO:0003823(antigen binding)	GO:0050871(positive regulation of B cell activation)//GO:0006958(complement activation, classical pathway)//GO:0045087(innate immune response)//GO:0050853(B cell receptor signaling pathway)//GO:0006911(phagocytosis, engulfment)//GO:0006910(phagocytosis, recognition)//GO:0042742(defense response to bacterium)
ENSMUSG00000067998	-5.79097	3.60098	10.4217	0.00533026	0.225094	down	22	2	0	0	78	0	1190	17	22	18	4474	14	-0.170864	-2.98116	-3.94842	-3.94842	1.67919	-3.94842	5.56515	-0.569647	-0.130671	-0.76678	7.34593	-1.04665	Bpifb9a	protein_coding	71425	4833413D08Rik|AI413838	MGI:MGI:3767993|Ensembl:ENSMUSG00000067998|Vega:OTTMUSG00000015885	BPI fold containing family B, member 9A		GO:0005575(cellular_component)	GO:0003674(molecular_function)	GO:0008150(biological_process)
ENSMUSG00000031509	-5.62724	-2.90776	6.21178	0.0339679	0.384196	down	0	0	0	0	0	0	0	0	0	40	0	0	-3.94842	-3.94842	-3.94842	-3.94842	-3.94842	-3.94842	-3.94842	-3.94842	-3.94842	0.295008	-3.94842	-3.94842	1700016D06Rik	protein_coding	76413	-	MGI:MGI:1923663|Ensembl:ENSMUSG00000031509|Vega:OTTMUSG00000045114	RIKEN cDNA 1700016D06 gene		GO:0001669(acrosomal vesicle)	GO:0003674(molecular_function)	GO:0007338(single fertilization)
ENSMUSG00000071311	-5.5559	-2.71715	6.16389	0.0262058	0.352681	down	0	0	0	0	0	0	0	0	0	38	0	0	-3.94842	-3.94842	-3.94842	-3.94842	-3.94842	-3.94842	-3.94842	-3.94842	-3.94842	0.225011	-3.94842	-3.94842	Gpr31b	protein_coding	436440	12-HETER|GPR31c(t)|Gpr31|Gpr31c	MGI:MGI:1354372|Ensembl:ENSMUSG00000071311	G protein-coupled receptor 31, D17Leh66b region		GO:0016020(membrane)//GO:0005886(plasma membrane)//GO:0016021(integral component of membrane)	GO:0004871(signal transducer activity)//GO:0004930(G-protein coupled receptor activity)	GO:0007186(G-protein coupled receptor signaling pathway)//GO:0007165(signal transduction)
ENSMUSG00000032852	-5.4074	-2.57346	8.62687	0.0107374	0.274419	down	0	0	0	0	0	0	5	21	0	1	0	1	-3.94842	-3.94842	-3.94842	-3.94842	-3.94842	-3.94842	-1.92449	-0.291455	-3.94842	-3.41384	-3.94842	-3.40009	Rspo4	protein_coding	228770	A730099F22|A930029K19Rik	MGI:MGI:1924467|Ensembl:ENSMUSG00000032852|Vega:OTTMUSG00000015809	R-spondin 4		GO:0005576(extracellular region)	GO:0008201(heparin binding)	GO:0035878(nail development)//GO:0016055(Wnt signaling pathway)//GO:0050896(response to stimulus)
ENSMUSG00000021056	-5.38541	-3.03071	10.5929	0.00570362	0.228098	down	0	0	0	0	0	0	9	1	14	0	1	1	-3.94842	-3.94842	-3.94842	-3.94842	-3.94842	-3.94842	-1.24346	-3.31331	-0.725439	-3.94842	-3.30582	-3.40009	Tex21	protein_coding	80384	4931406F04Rik|4931412D23Rik|4931421K24Rik|tsec-2	MGI:MGI:1931131|Ensembl:ENSMUSG00000021056	testis expressed gene 21		GO:0005575(cellular_component)	GO:0003674(molecular_function)	GO:0008150(biological_process)
ENSMUSG00000059639	-5.36422	-3.06213	7.38379	0.0234385	0.338024	down	0	0	0	0	0	0	0	10	0	21	0	0	-3.94842	-3.94842	-3.94842	-3.94842	-3.94842	-3.94842	-3.94842	-1.24122	-3.94842	-0.567283	-3.94842	-3.94842	Clec4a4	protein_coding	474145	Dcir2	MGI:MGI:3624119|Ensembl:ENSMUSG00000059639|Vega:OTTMUSG00000027035	C-type lectin domain family 4, member a4		GO:0005575(cellular_component)	GO:0097367(carbohydrate derivative binding)	GO:0008150(biological_process)
ENSMUSG00000003379	-5.32223	-0.726481	7.55015	0.0130895	0.287343	down	2	0	3	0	0	1	216	0	0	1	0	4	-2.84019	-3.94842	-2.71544	-3.94842	-3.94842	-3.37722	3.11217	-3.94842	-3.94842	-3.41384	-3.94842	-2.43768	Cd79a	protein_coding	12518	Ig-alpha|Iga|Igalpha|Ly-54|Ly54|mb-1	MGI:MGI:101774|Ensembl:ENSMUSG00000003379|Vega:OTTMUSG00000029270	CD79A antigen (immunoglobulin-associated alpha)	mmu04662(B cell receptor signaling pathway)//mmu05340(Primary immunodeficiency)	GO:0009897(external side of plasma membrane)//GO:0005887(integral component of plasma membrane)//GO:0016020(membrane)//GO:0005886(plasma membrane)//GO:0045121(membrane raft)//GO:0019815(B cell receptor complex)//GO:0016021(integral component of membrane)//GO:0005771(multivesicular body)	GO:0005515(protein binding)//GO:0004888(transmembrane signaling receptor activity)	GO:0042100(B cell proliferation)//GO:0002376(immune system process)//GO:0050853(B cell receptor signaling pathway)//GO:0042113(B cell activation)//GO:0030183(B cell differentiation)//GO:0002250(adaptive immune response)//GO:0007166(cell surface receptor signaling pathway)
ENSMUSG00000030762	-5.29352	-3.07775	7.43336	0.0230896	0.336968	down	0	0	0	0	0	0	0	0	0	14	0	17	-3.94842	-3.94842	-3.94842	-3.94842	-3.94842	-3.94842	-3.94842	-3.94842	-3.94842	-1.08462	-3.94842	-0.801013	Aqp8	protein_coding	11833	AI255744|AQP-8	MGI:MGI:1195271|Ensembl:ENSMUSG00000030762|Vega:OTTMUSG00000058146	aquaporin 8	mmu04976(Bile secretion)	GO:0005886(plasma membrane)//GO:0005887(integral component of plasma membrane)//GO:0045177(apical part of cell)//GO:0016020(membrane)//GO:0046691(intracellular canaliculus)//GO:0016021(integral component of membrane)//GO:0043231(intracellular membrane-bounded organelle)	GO:0015250(water channel activity)//GO:0015254(glycerol channel activity)//GO:0005215(transporter activity)	GO:0006833(water transport)//GO:0006810(transport)//GO:0015722(canalicular bile acid transport)//GO:0009992(cellular water homeostasis)//GO:0034220(ion transmembrane transport)
ENSMUSG00000020548	-5.23242	-2.95297	7.65044	0.0150667	0.302434	down	0	0	0	0	0	0	12	0	10	0	1	0	-3.94842	-3.94842	-3.94842	-3.94842	-3.94842	-3.94842	-0.884821	-3.94842	-1.15035	-3.94842	-3.30582	-3.94842	1700086D15Rik	protein_coding	74282	-	MGI:MGI:1921532	RIKEN cDNA 1700086D15 gene		GO:0005575(cellular_component)	GO:0003674(molecular_function)	GO:0008150(biological_process)
ENSMUSG00000045877	-5.21882	-2.89557	9.53533	0.00795485	0.253587	down	0	0	0	0	0	0	12	1	6	0	4	0	-3.94842	-3.94842	-3.94842	-3.94842	-3.94842	-3.94842	-0.884821	-3.31331	-1.75526	-3.94842	-2.2504	-3.94842	4933415A04Rik	protein_coding	75727	-	MGI:MGI:1922977	RIKEN cDNA 4933415A04 gene		GO:0005575(cellular_component)	GO:0003674(molecular_function)	GO:0008150(biological_process)
ENSMUSG00000052229	-5.19538	-3.16894	10.0699	0.0111206	0.277316	down	0	0	0	0	0	0	1	3	0	0	14	7	-3.94842	-3.94842	-3.94842	-3.94842	-3.94842	-3.94842	-3.25833	-2.53745	-3.94842	-3.94842	-0.801775	-1.86547	Gpr17	protein_coding	574402	AI853548	MGI:MGI:3584514|Ensembl:ENSMUSG00000052229|Vega:OTTMUSG00000023990	G protein-coupled receptor 17		GO:0016020(membrane)//GO:0005886(plasma membrane)//GO:0016021(integral component of membrane)	GO:0004871(signal transducer activity)//GO:0004930(G-protein coupled receptor activity)	GO:0007186(G-protein coupled receptor signaling pathway)//GO:0002862(negative regulation of inflammatory response to antigenic stimulus)//GO:0007165(signal transduction)
ENSMUSG00000089675	-5.16962	-3.13789	5.85584	0.0382803	0.397326	down	0	0	0	0	0	0	0	0	0	0	0	28	-3.94842	-3.94842	-3.94842	-3.94842	-3.94842	-3.94842	-3.94842	-3.94842	-3.94842	-3.94842	-3.94842	-0.146548	Ugt1a8	protein_coding	613123	A116|OTTMUSG00000020811	MGI:MGI:3576090	UDP glucuronosyltransferase 1 family, polypeptide A8			GO:0015020(glucuronosyltransferase activity)	GO:0009813(flavonoid biosynthetic process)//GO:0052696(flavonoid glucuronidation)//GO:0052697(xenobiotic glucuronidation)
ENSMUSG00000092043	-5.16962	-3.13789	5.85584	0.0382803	0.397326	down	0	0	0	0	0	0	0	0	0	0	0	28	-3.94842	-3.94842	-3.94842	-3.94842	-3.94842	-3.94842	-3.94842	-3.94842	-3.94842	-3.94842	-3.94842	-0.146548	Gm5494	protein_coding
ENSMUSG00000027468	-5.05255	-3.25094	7.80777	0.0206513	0.326113	down	0	0	0	0	0	0	0	0	14	0	6	1	-3.94842	-3.94842	-3.94842	-3.94842	-3.94842	-3.94842	-3.94842	-3.94842	-0.725439	-3.94842	-1.82183	-3.40009	Defb22	protein_coding	442835	9230002F21Rik	MGI:MGI:3045368|Ensembl:ENSMUSG00000027468|Vega:OTTMUSG00000015853	defensin beta 22		GO:0030112(glycocalyx)//GO:0009986(cell surface)	GO:0003674(molecular_function)	GO:0045087(innate immune response)//GO:0042742(defense response to bacterium)
ENSMUSG00000043468	-5.03726	-3.25352	7.80909	0.0206433	0.326113	down	0	0	0	0	0	0	6	14	1	0	0	0	-3.94842	-3.94842	-3.94842	-3.94842	-3.94842	-3.94842	-1.72183	-0.820336	-3.2744	-3.94842	-3.94842	-3.94842	Adam30	protein_coding	71078	4933424D07Rik|svph4	MGI:MGI:1918328|Ensembl:ENSMUSG00000043468|Vega:OTTMUSG00000053244	a disintegrin and metallopeptidase domain 30		GO:0005575(cellular_component)	GO:0003674(molecular_function)	GO:0008150(biological_process)
ENSMUSG00000054362	-5.02539	-3.25617	12.9277	0.00566526	0.228098	down	0	0	0	0	0	0	3	1	8	0	6	3	-3.94842	-3.94842	-3.94842	-3.94842	-3.94842	-3.94842	-2.44246	-3.31331	-1.42133	-3.94842	-1.82183	-2.69312	BC055111	protein_coding
ENSMUSG00000032080	-4.95034	-3.27337	9.67473	0.00760613	0.250374	down	0	0	0	0	0	0	4	0	14	0	1	0	-3.94842	-3.94842	-3.94842	-3.94842	-3.94842	-3.94842	-2.16035	-3.94842	-0.725439	-3.94842	-3.30582	-3.94842	Apoa4	protein_coding	11808	Apoa-4	MGI:MGI:88051|Ensembl:ENSMUSG00000032080|Vega:OTTMUSG00000028705	apolipoprotein A-IV	mmu04975(Fat digestion and absorption)//mmu04977(Vitamin digestion and absorption)	GO:0070062(extracellular exosome)//GO:0005576(extracellular region)//GO:0009986(cell surface)//GO:0042627(chylomicron)//GO:0034361(very-low-density lipoprotein particle)//GO:0034364(high-density lipoprotein particle)//GO:0072562(blood microparticle)//GO:0005615(extracellular space)	GO:0015485(cholesterol binding)//GO:0031210(phosphatidylcholine binding)//GO:0042803(protein homodimerization activity)//GO:0005507(copper ion binding)//GO:0016209(antioxidant activity)//GO:0017127(cholesterol transporter activity)//GO:0008289(lipid binding)//GO:0060228(phosphatidylcholine-sterol O-acyltransferase activator activity)	GO:0032374(regulation of cholesterol transport)//GO:0019430(removal of superoxide radicals)//GO:0042744(hydrogen peroxide catabolic process)//GO:0065005(protein-lipid complex assembly)//GO:0034380(high-density lipoprotein particle assembly)//GO:0046470(phosphatidylcholine metabolic process)//GO:0002227(innate immune response in mucosa)//GO:0010873(positive regulation of cholesterol esterification…
ENSMUSG00000092012	-4.92795	-3.23442	6.94581	0.0268226	0.35587	down	0	0	0	0	0	0	0	0	0	18	0	6	-3.94842	-3.94842	-3.94842	-3.94842	-3.94842	-3.94842	-3.94842	-3.94842	-3.94842	-0.76678	-3.94842	-2.0322	Gm4782	protein_coding	213320	EG213320	MGI:MGI:3646036	Crn, crooked neck-like 1 pseudogene
ENSMUSG00000032079	-4.91997	-3.23602	6.35663	0.0323865	0.377914	down	0	0	0	0	0	0	0	0	0	23	0	1	-3.94842	-3.94842	-3.94842	-3.94842	-3.94842	-3.94842	-3.94842	-3.94842	-3.94842	-0.44813	-3.94842	-3.40009	Apoa5	protein_coding	66113	1300007O05Rik|Apoav|RAP3	MGI:MGI:1913363|Ensembl:ENSMUSG00000032079|Vega:OTTMUSG00000028704	apolipoprotein A-V	mmu03320(PPAR signaling pathway)	GO:0005576(extracellular region)//GO:0042627(chylomicron)//GO:0034361(very-low-density lipoprotein particle)//GO:0034364(high-density lipoprotein particle)//GO:0072562(blood microparticle)//GO:0005615(extracellular space)	GO:0015485(cholesterol binding)//GO:0031210(phosphatidylcholine binding)//GO:0050750(low-density lipoprotein particle receptor binding)//GO:0070325(lipoprotein particle receptor binding)//GO:0060228(phosphatidylcholine-sterol O-acyltransferase activator activity)//GO:0017127(cholesterol transporter activity)//GO:0008201(heparin binding)//GO:0035473(lipase binding)//GO:0008047(enzyme activator act…	GO:0034380(high-density lipoprotein particle assembly)//GO:0046470(phosphatidylcholine metabolic process)//GO:0010902(positive regulation of very-low-density lipoprotein particle remodeling)//GO:0006641(triglyceride metabolic process)//GO:0050996(positive regulation of lipid catabolic process)//GO:0033700(phospholipid efflux)//GO:0051006(positive regulation of lipoprotein lipase activity)//GO:000…
ENSMUSG00000062168	-4.86086	-3.19243	7.97023	0.0134577	0.290553	down	0	0	0	0	0	0	0	0	5	0	6	9	-3.94842	-3.94842	-3.94842	-3.94842	-3.94842	-3.94842	-3.94842	-3.94842	-1.95654	-3.94842	-1.82183	-1.58063	Ppef1	protein_coding	237178	PPEF-1	MGI:MGI:1097157|Ensembl:ENSMUSG00000062168|Vega:OTTMUSG00000019590	protein phosphatase with EF hand calcium-binding domain 1			GO:0004721(phosphoprotein phosphatase activity)//GO:0005506(iron ion binding)//GO:0004722(protein serine/threonine phosphatase activity)//GO:0030145(manganese ion binding)//GO:0005509(calcium ion binding)//GO:0046872(metal ion binding)//GO:0016787(hydrolase activity)	GO:0050906(detection of stimulus involved in sensory perception)
ENSMUSG00000045532	-4.82082	-2.6888	11.587	0.00295702	0.195583	down	0	0	1	0	0	0	0	1	12	27	7	0	-3.94842	-3.94842	-3.41219	-3.94842	-3.94842	-3.94842	-3.94842	-3.31331	-0.922306	-0.235817	-1.64743	-3.94842	C1ql1	protein_coding	23829	C1qrf|CRF|CTRP14|gliacolin	MGI:MGI:1344400|Ensembl:ENSMUSG00000045532|Vega:OTTMUSG00000003099	complement component 1, q subcomponent-like 1		GO:0005576(extracellular region)//GO:0098793(presynapse)//GO:0005581(collagen trimer)//GO:0043083(synaptic cleft)//GO:0044301(climbing fiber)//GO:0005737(cytoplasm)	GO:0005102(receptor binding)//GO:0005515(protein binding)	GO:0061743(motor learning)//GO:0016322(neuron remodeling)//GO:0099558(maintenance of synapse structure)
ENSMUSG00000028593	-4.811	-2.24439	8.79125	0.0101596	0.271345	down	0	0	1	0	1	0	2	11	0	0	1	67	-3.94842	-3.94842	-3.41219	-3.94842	-3.25151	-3.94842	-2.79347	-1.12394	-3.94842	-3.94842	-3.30582	1.05068	9430007A20Rik	protein_coding	381572	Aadacl4|Gm1034	MGI:MGI:2685880|Ensembl:ENSMUSG00000028593|Vega:OTTMUSG00000010536	RIKEN cDNA 9430007A20 gene		GO:0016020(membrane)//GO:0016021(integral component of membrane)//GO:0005575(cellular_component)	GO:0043906(Ala-tRNA(Pro) hydrolase activity)//GO:0018734(butyrolactone hydrolase activity)//GO:0052767(mannosyl-oligosaccharide 1,6-alpha-mannosidase activity)//GO:0010296(prenylcysteine methylesterase activity)//GO:0018733(3,4-dihydrocoumarin hydrolase activity)//GO:0080031(methyl salicylate esterase activity)//GO:0043907(Cys-tRNA(Pro) hydrolase activity)//GO:0050253(retinyl-palmitate esterase a…	GO:0008152(metabolic process)//GO:0009056(catabolic process)
ENSMUSG00000030344	-4.77883	-2.28276	8.50462	0.00881596	0.262991	down	0	2	0	0	0	0	13	2	0	0	43	8	-3.94842	-2.98116	-3.94842	-3.94842	-3.94842	-3.94842	-0.782679	-2.87384	-3.94842	-3.94842	0.702858	-1.71603	Akap3	protein_coding	11642	Prka3	MGI:MGI:1341149|Ensembl:ENSMUSG00000030344|Vega:OTTMUSG00000056337	A kinase (PRKA) anchor protein 3		GO:0031514(motile cilium)//GO:0097228(sperm principal piece)//GO:0001669(acrosomal vesicle)//GO:0035686(sperm fibrous sheath)//GO:0031410(cytoplasmic vesicle)//GO:0005634(nucleus)	GO:0005515(protein binding)//GO:0051018(protein kinase A binding)	GO:0010738(regulation of protein kinase A signaling)//GO:0006928(movement of cell or subcellular component)//GO:0008104(protein localization)//GO:0007178(transmembrane receptor protein serine/threonine kinase signaling pathway)
ENSMUSG00000094152	-4.74073	-3.38054	5.36757	0.0453651	0.413864	down	0	0	0	0	0	0	16	0	0	0	0	0	-3.94842	-3.94842	-3.94842	-3.94842	-3.94842	-3.94842	-0.513582	-3.94842	-3.94842	-3.94842	-3.94842	-3.94842	Slc6a16	protein_coding	381884	Gm1084	MGI:MGI:2685930|Ensembl:ENSMUSG00000094152	solute carrier family 6, member 16		GO:0005887(integral component of plasma membrane)	GO:0015171(amino acid transmembrane transporter activity)	GO:0003333(amino acid transmembrane transport)
ENSMUSG00000063583	-4.72163	-3.3665	6.0541	0.0357997	0.390368	down	0	0	0	0	0	0	0	0	1	0	16	0	-3.94842	-3.94842	-3.94842	-3.94842	-3.94842	-3.94842	-3.94842	-3.94842	-3.2744	-3.94842	-0.629639	-3.94842	Olfr1410	protein_coding	258484	MOR208-2	MGI:MGI:3031244|Ensembl:ENSMUSG00000063583|Vega:OTTMUSG00000048568	olfactory receptor 1410	mmu04740(Olfactory transduction)	GO:0016021(integral component of membrane)	GO:0005549(odorant binding)//GO:0004984(olfactory receptor activity)	GO:0007608(sensory perception of smell)//GO:0007186(G-protein coupled receptor signaling pathway)
ENSMUSG00000065968	-4.70627	-3.14927	5.66074	0.0319846	0.377055	down	0	0	0	0	0	0	0	0	0	0	0	20	-3.94842	-3.94842	-3.94842	-3.94842	-3.94842	-3.94842	-3.94842	-3.94842	-3.94842	-3.94842	-3.94842	-0.59118	Ifitm7	protein_coding	74482	4933438K12Rik|Mil4	MGI:MGI:1921732|Ensembl:ENSMUSG00000065968|Vega:OTTMUSG00000026343	interferon induced transmembrane protein 7		GO:0005575(cellular_component)	GO:0003674(molecular_function)	GO:0008150(biological_process)
ENSMUSG00000092210	-4.66916	-3.3907	6.51861	0.0307248	0.373608	down	0	0	0	0	0	0	0	0	8	0	8	0	-3.94842	-3.94842	-3.94842	-3.94842	-3.94842	-3.94842	-3.94842	-3.94842	-1.42133	-3.94842	-1.49185	-3.94842	A930009A15Rik	protein_coding	77798	-	MGI:MGI:1925048|Ensembl:ENSMUSG00000092210|Vega:OTTMUSG00000037607	RIKEN cDNA A930009A15 gene		GO:0005575(cellular_component)	GO:0003674(molecular_function)	GO:0008150(biological_process)
ENSMUSG00000074628	-4.6511	-3.36344	6.65862	0.0293729	0.366013	down	0	0	0	0	0	0	0	0	0	10	8	0	-3.94842	-3.94842	-3.94842	-3.94842	-3.94842	-3.94842	-3.94842	-3.94842	-3.94842	-1.49287	-1.49185	-3.94842	Tldc2	protein_coding	383766	Gm1332	MGI:MGI:2686178|Ensembl:ENSMUSG00000074628|Vega:OTTMUSG00000016172	TBC/LysM associated domain containing 2		GO:0005575(cellular_component)	GO:0003674(molecular_function)	GO:0008150(biological_process)
ENSMUSG00000026368	-4.63288	-3.39582	5.32173	0.0461112	0.413911	down	0	0	0	0	0	0	0	0	0	0	16	0	-3.94842	-3.94842	-3.94842	-3.94842	-3.94842	-3.94842	-3.94842	-3.94842	-3.94842	-3.94842	-0.629639	-3.94842	F13b	protein_coding	14060	Cf-13b|Cf13b	MGI:MGI:88379|Ensembl:ENSMUSG00000026368|Vega:OTTMUSG00000021467	coagulation factor XIII, beta subunit	mmu04610(Complement and coagulation cascades)	GO:0005575(cellular_component)//GO:0005576(extracellular region)	GO:0003674(molecular_function)	GO:0007599(hemostasis)//GO:0008150(biological_process)//GO:0007596(blood coagulation)
ENSMUSG00000079015	-4.6288	-2.34172	6.17952	0.0260468	0.352011	down	0	0	1	0	1	0	0	0	0	75	0	1	-3.94842	-3.94842	-3.41219	-3.94842	-3.25151	-3.94842	-3.94842	-3.94842	-3.94842	1.16591	-3.94842	-3.40009	Serpina1c	protein_coding	20702	Pi3|Pi6|Skalp|Spi1-3|Spi1-6|Wap3	MGI:MGI:891969|Ensembl:ENSMUSG00000079015|Vega:OTTMUSG00000023935	serine (or cysteine) peptidase inhibitor, clade A, member 1C	mmu04610(Complement and coagulation cascades)	GO:0005783(endoplasmic reticulum)//GO:0005794(Golgi apparatus)//GO:0070062(extracellular exosome)//GO:0005576(extracellular region)//GO:0005615(extracellular space)	GO:0004867(serine-type endopeptidase inhibitor activity)//GO:0030414(peptidase inhibitor activity)//GO:0042802(identical protein binding)//GO:0004866(endopeptidase inhibitor activity)//GO:0002020(protease binding)//GO:0001948(glycoprotein binding)	GO:0043434(response to peptide hormone)//GO:0034097(response to cytokine)//GO:0010466(negative regulation of peptidase activity)
ENSMUSG00000059994	-4.58589	-1.63553	7.99761	0.010702	0.274419	down	0	0	1	0	0	4	87	0	0	6	12	10	-3.94842	-3.94842	-3.41219	-3.94842	-3.94842	-2.39112	1.81616	-3.94842	-3.94842	-2.06436	-0.997269	-1.45685	Fcrl1	protein_coding	229499	A230020G22Rik|Bxmas1|Bxmh1|Bxmh1b|Fcrh1|Fcrh1l|Fcrh1s|Ifgp1	MGI:MGI:2442862|Ensembl:ENSMUSG00000059994|Vega:OTTMUSG00000051777	Fc receptor-like 1		GO:0016020(membrane)//GO:0005886(plasma membrane)//GO:0005575(cellular_component)//GO:0016021(integral component of membrane)	GO:0003674(molecular_function)	GO:0008150(biological_process)
ENSMUSG00000052363	-4.52558	-3.38294	5.3456	0.0457208	0.413864	down	0	0	0	0	0	0	0	0	0	18	0	0	-3.94842	-3.94842	-3.94842	-3.94842	-3.94842	-3.94842	-3.94842	-3.94842	-3.94842	-0.76678	-3.94842	-3.94842	Zdhhc19	protein_coding	245308	Gm1744|Gm616	MGI:MGI:2682948|Ensembl:ENSMUSG00000052363|Vega:OTTMUSG00000029127	zinc finger, DHHC domain containing 19		GO:0005783(endoplasmic reticulum)//GO:0016020(membrane)//GO:0016021(integral component of membrane)	GO:0003674(molecular_function)//GO:0008270(zinc ion binding)//GO:0016746(transferase activity, transferring acyl groups)//GO:0046872(metal ion binding)//GO:0019706(protein-cysteine S-palmitoyltransferase activity)//GO:0016740(transferase activity)	GO:0008150(biological_process)
ENSMUSG00000005357	-4.52136	-3.065	7.61975	0.0152325	0.302833	down	0	0	0	0	0	0	6	1	6	0	1	0	-3.94842	-3.94842	-3.94842	-3.94842	-3.94842	-3.94842	-1.72183	-3.31331	-1.75526	-3.94842	-3.30582	-3.94842	Slc1a6	protein_coding	20513	EAAT4	MGI:MGI:1096331|Ensembl:ENSMUSG00000005357	solute carrier family 1 (high affinity aspartate/glutamate transporter), member 6	mmu04724(Glutamatergic synapse)	GO:0016020(membrane)//GO:0016021(integral component of membrane)//GO:0005794(Golgi apparatus)	GO:0008509(anion transmembrane transporter activity)//GO:0005313(L-glutamate transmembrane transporter activity)//GO:0015293(symporter activity)	GO:0006810(transport)//GO:0015813(L-glutamate transport)//GO:0042391(regulation of membrane potential)
ENSMUSG00000024868	-4.4834	-2.94895	5.08309	0.0405529	0.403453	down	0	0	0	0	0	0	0	0	0	1	0	16	-3.94842	-3.94842	-3.94842	-3.94842	-3.94842	-3.94842	-3.94842	-3.94842	-3.94842	-3.41384	-3.94842	-0.878335	Dkk1	protein_coding	13380	mdkk-1	MGI:MGI:1329040|Ensembl:ENSMUSG00000024868|Vega:OTTMUSG00000020350	dickkopf WNT signaling pathway inhibitor 1	mmu04310(Wnt signaling pathway)	GO:0005886(plasma membrane)//GO:0005576(extracellular region)//GO:0005615(extracellular space)	GO:0048019(receptor antagonist activity)//GO:0005515(protein binding)//GO:0039706(co-receptor binding)//GO:0050750(low-density lipoprotein particle receptor binding)	GO:0000904(cell morphogenesis involved in differentiation)//GO:0030514(negative regulation of BMP signaling pathway)//GO:0050807(regulation of synapse organization)//GO:0060323(head morphogenesis)//GO:0030326(embryonic limb morphogenesis)//GO:0042663(regulation of endodermal cell fate specification)//GO:0090244(Wnt signaling pathway involved in somitogenesis)//GO:0007492(endoderm development)//GO…
ENSMUSG00000030173	-4.42996	-2.45437	10.1398	0.00485463	0.214941	down	0	1	1	0	0	0	8	5	4	36	4	0	-3.94842	-3.3852	-3.41219	-3.94842	-3.94842	-3.94842	-1.38599	-2.03567	-2.19052	0.151444	-2.2504	-3.94842	Klra5	protein_coding	16636	Ly49e	MGI:MGI:101903|Ensembl:ENSMUSG00000030173|Vega:OTTMUSG00000026913	killer cell lectin-like receptor, subfamily A, member 5		GO:0016020(membrane)//GO:0005886(plasma membrane)//GO:0016021(integral component of membrane)	GO:0030246(carbohydrate binding)	GO:0007155(cell adhesion)
ENSMUSG00000000889	-4.42824	-2.82606	8.13349	0.0101556	0.271345	down	0	0	0	0	1	0	0	0	1	39	2	0	-3.94842	-3.94842	-3.94842	-3.94842	-3.25151	-3.94842	-3.94842	-3.94842	-3.2744	0.260434	-2.86281	-3.94842	Dbh	protein_coding	13166	-	MGI:MGI:94864|Ensembl:ENSMUSG00000000889|Vega:OTTMUSG00000011838	dopamine beta hydroxylase	mmu00350(Tyrosine metabolism)//mmu01100(Metabolic pathways)	GO:0016021(integral component of membrane)//GO:0045177(apical part of cell)//GO:0016020(membrane)//GO:0030425(dendrite)//GO:0030424(axon)//GO:0043196(varicosity)//GO:0045202(synapse)//GO:0005737(cytoplasm)//GO:0031410(cytoplasmic vesicle)//GO:0043195(terminal bouton)//GO:0016023(cytoplasmic, membrane-bounded vesicle)//GO:0043025(neuronal cell body)	GO:0031418(L-ascorbic acid binding)//GO:0004500(dopamine beta-monooxygenase activity)//GO:0005507(copper ion binding)//GO:0016491(oxidoreductase activity)//GO:0004497(monooxygenase activity)//GO:0003824(catalytic activity)//GO:0046872(metal ion binding)//GO:0016715(oxidoreductase activity, acting on paired donors, with incorporation or reduction of molecular oxygen, reduced ascorbate as one donor…	GO:0045907(positive regulation of vasoconstriction)//GO:0008542(visual learning)//GO:0042711(maternal behavior)//GO:0001975(response to amphetamine)//GO:0050900(leukocyte migration)//GO:0007613(memory)//GO:2001236(regulation of extrinsic apoptotic signaling pathway)//GO:0042593(glucose homeostasis)//GO:0007626(locomotory behavior)//GO:0042596(fear response)//GO:0042420(dopamine catabolic process)…
ENSMUSG00000056824	-4.40941	-3.47744	5.74775	0.0397228	0.401832	down	0	0	0	0	0	0	0	0	12	0	1	0	-3.94842	-3.94842	-3.94842	-3.94842	-3.94842	-3.94842	-3.94842	-3.94842	-0.922306	-3.94842	-3.30582	-3.94842	Zfp663	protein_coding	381405	Gm1008	MGI:MGI:2685854|Ensembl:ENSMUSG00000056824|Vega:OTTMUSG00000001118	zinc finger protein 663		GO:0005575(cellular_component)	GO:0003674(molecular_function)	GO:0008150(biological_process)
ENSMUSG00000031772	-4.39239	-2.67189	8.28543	0.00958141	0.269166	down	0	1	0	0	0	0	10	0	9	0	4	9	-3.94842	-3.3852	-3.94842	-3.94842	-3.94842	-3.94842	-1.11375	-3.94842	-1.27949	-3.94842	-2.2504	-1.58063	Cntnap4	protein_coding	170571	Caspr4|E130114F09Rik	MGI:MGI:2183572|Ensembl:ENSMUSG00000031772|Vega:OTTMUSG00000030975	contactin associated protein-like 4		GO:0005886(plasma membrane)//GO:0016020(membrane)//GO:0030425(dendrite)//GO:0016021(integral component of membrane)//GO:0045202(synapse)//GO:0030054(cell junction)//GO:0042734(presynaptic membrane)	GO:0005515(protein binding)	GO:2000821(regulation of grooming behavior)//GO:0032225(regulation of synaptic transmission, dopaminergic)//GO:0007155(cell adhesion)//GO:0032228(regulation of synaptic transmission, GABAergic)
ENSMUSG00000041789	-4.38191	-3.4485	6.36397	0.0323089	0.377914	down	0	0	0	0	0	0	0	6	0	9	0	0	-3.94842	-3.94842	-3.94842	-3.94842	-3.94842	-3.94842	-3.94842	-1.83795	-3.94842	-1.61594	-3.94842	-3.94842	2700046A07Rik	protein_coding	78449	A330042I05Rik	MGI:MGI:1919803|Ensembl:ENSMUSG00000041789	RIKEN cDNA 2700046A07 gene		GO:0005575(cellular_component)	GO:0003674(molecular_function)	GO:0008150(biological_process)
ENSMUSG00000051219	-4.36644	-3.43548	5.20773	0.0480339	0.420755	down	0	0	0	0	0	0	0	0	0	16	0	0	-3.94842	-3.94842	-3.94842	-3.94842	-3.94842	-3.94842	-3.94842	-3.94842	-3.94842	-0.916965	-3.94842	-3.94842	3100002H09Rik	protein_coding	70249	-	MGI:MGI:1917499	RIKEN cDNA 3100002H09 gene		GO:0005575(cellular_component)	GO:0003674(molecular_function)	GO:0008150(biological_process)
ENSMUSG00000079264	-4.36644	-3.43548	5.20773	0.0480339	0.420755	down	0	0	0	0	0	0	0	0	0	16	0	0	-3.94842	-3.94842	-3.94842	-3.94842	-3.94842	-3.94842	-3.94842	-3.94842	-3.94842	-0.916965	-3.94842	-3.94842	Gm11077	protein_coding
ENSMUSG00000042279	-4.3525	-2.94321	6.82894	0.0203328	0.325787	down	0	0	0	1	0	0	0	0	0	30	0	7	-3.94842	-3.94842	-3.94842	-3.43319	-3.94842	-3.94842	-3.94842	-3.94842	-3.94842	-0.0948605	-3.94842	-1.86547	H1foo	protein_coding	171506	C86609|H1.8|H1fo|H1oo	MGI:MGI:2176207|Ensembl:ENSMUSG00000042279|Vega:OTTMUSG00000033828	H1 histone family, member O, oocyte-specific		GO:0070062(extracellular exosome)//GO:0000786(nucleosome)//GO:0005694(chromosome)//GO:0001674(female germ cell nucleus)//GO:0005730(nucleolus)//GO:0005634(nucleus)//GO:0005737(cytoplasm)	GO:0003677(DNA binding)//GO:0031492(nucleosomal DNA binding)	GO:0051321(meiotic cell cycle)//GO:0016584(nucleosome positioning)//GO:0006334(nucleosome assembly)//GO:2000737(negative regulation of stem cell differentiation)//GO:0044030(regulation of DNA methylation)
ENSMUSG00000020598	-4.35172	-3.46868	8.56513	0.0166188	0.308549	down	0	0	0	0	0	0	1	0	4	0	1	8	-3.94842	-3.94842	-3.94842	-3.94842	-3.94842	-3.94842	-3.25833	-3.94842	-2.19052	-3.94842	-3.30582	-1.71603	Nrcam	protein_coding	319504	Bravo|C030017F07Rik|C130076O07Rik|mKIAA0343	MGI:MGI:104750|Ensembl:ENSMUSG00000020598	neuronal cell adhesion molecule	mmu04514(Cell adhesion molecules (CAMs))	GO:0005886(plasma membrane)//GO:0005576(extracellular region)//GO:0016020(membrane)//GO:0042995(cell projection)//GO:0016021(integral component of membrane)//GO:0045202(synapse)//GO:0043194(axon initial segment)//GO:0030424(axon)	GO:0030506(ankyrin binding)//GO:0005515(protein binding)//GO:0086080(protein binding involved in heterotypic cell-cell adhesion)	GO:0010975(regulation of neuron projection development)//GO:0007411(axon guidance)//GO:0034113(heterotypic cell-cell adhesion)//GO:0008104(protein localization)//GO:0007155(cell adhesion)//GO:0045162(clustering of voltage-gated sodium channels)//GO:0019227(neuronal action potential propagation)//GO:0016337(single organismal cell-cell adhesion)//GO:0031290(retinal ganglion cell axon guidance)//GO:…
ENSMUSG00000096798	-4.33517	-3.48654	5.72577	0.0400243	0.40266	down	0	0	0	0	0	0	0	12	1	0	0	0	-3.94842	-3.94842	-3.94842	-3.94842	-3.94842	-3.94842	-3.94842	-1.01548	-3.2744	-3.94842	-3.94842	-3.94842	Gm6309	protein_coding	622306	EG622306	MGI:MGI:3643357|Ensembl:ENSMUSG00000096798|Vega:OTTMUSG00000037037	predicted gene 6309		GO:0005575(cellular_component)	GO:0003674(molecular_function)	GO:0008150(biological_process)
ENSMUSG00000031809	-4.33254	-3.48712	6.84986	0.027643	0.359105	down	0	0	0	0	0	0	2	10	0	0	0	1	-3.94842	-3.94842	-3.94842	-3.94842	-3.94842	-3.94842	-2.79347	-1.24122	-3.94842	-3.94842	-3.94842	-3.40009	1700018B08Rik	protein_coding	76405	1700084O22Rik	MGI:MGI:1923655|Ensembl:ENSMUSG00000031809|Vega:OTTMUSG00000043050	RIKEN cDNA 1700018B08 gene		GO:0005575(cellular_component)	GO:0003674(molecular_function)	GO:0008150(biological_process)
ENSMUSG00000031891	-4.32968	-2.3085	9.23383	0.00672168	0.23972	down	0	0	0	1	0	1	13	19	0	4	2	11	-3.94842	-3.94842	-3.94842	-3.43319	-3.94842	-3.37722	-0.782679	-0.423856	-3.94842	-2.46604	-2.86281	-1.34286	Hsd11b2	protein_coding	15484	11HSD2	MGI:MGI:104720|Ensembl:ENSMUSG00000031891	hydroxysteroid 11-beta dehydrogenase 2	mmu00140(Steroid hormone biosynthesis)//mmu04960(Aldosterone-regulated sodium reabsorption)	GO:0005783(endoplasmic reticulum)//GO:0043231(intracellular membrane-bounded organelle)//GO:0005737(cytoplasm)	GO:0032442(phenylcoumaran benzylic ether reductase activity)//GO:0034840(3-hydroxymenthone dehydrogenase activity)//GO:0000252(C-3 sterol dehydrogenase (C-4 sterol decarboxylase) activity)//GO:0018453(2-hydroxytetrahydrofuran dehydrogenase activity)//GO:0016229(steroid dehydrogenase activity)//GO:0004448(isocitrate dehydrogenase activity)//GO:0019152(acetoin dehydrogenase activity)//GO:0018451(ep…	GO:0055114(oxidation-reduction process)//GO:0002017(regulation of blood volume by renal aldosterone)//GO:0007565(female pregnancy)//GO:0008211(glucocorticoid metabolic process)
ENSMUSG00000052749	-4.29524	-3.29979	6.63314	0.0218863	0.331824	down	0	0	0	0	0	0	1	2	0	0	1	10	-3.94842	-3.94842	-3.94842	-3.94842	-3.94842	-3.94842	-3.25833	-2.87384	-3.94842	-3.94842	-3.30582	-1.45685	Trim30b	protein_coding	244183	A530023O14Rik|Trim30-1	MGI:MGI:4821256|Ensembl:ENSMUSG00000052749	tripartite motif-containing 30B		GO:0005575(cellular_component)	GO:0003674(molecular_function)	GO:0008150(biological_process)
ENSMUSG00000007457	-4.27624	2.28444	6.01497	0.02606	0.352011	down	43	1	0	0	66	0	803	4	16	26	1317	9	0.743656	-3.3852	-3.94842	-3.94842	1.44348	-3.94842	4.99861	-2.26485	-0.552238	-0.286038	5.583	-1.58063	2310003L06Rik	protein_coding	74248	-	MGI:MGI:1921498	RIKEN cDNA 2310003L06 gene		GO:0005575(cellular_component)	GO:0003674(molecular_function)	GO:0008150(biological_process)
ENSMUSG00000018925	-4.27283	-3.51229	6.48684	0.0310423	0.373608	down	0	0	0	0	0	0	0	0	10	1	1	0	-3.94842	-3.94842	-3.94842	-3.94842	-3.94842	-3.94842	-3.94842	-3.94842	-1.15035	-3.41384	-3.30582	-3.94842	Gm11435	protein_coding
ENSMUSG00000034912	-4.2459	-3.17801	5.91389	0.0289094	0.363851	down	0	0	0	0	0	0	0	0	0	0	7	6	-3.94842	-3.94842	-3.94842	-3.94842	-3.94842	-3.94842	-3.94842	-3.94842	-3.94842	-3.94842	-1.64743	-2.0322	Mdga2	protein_coding	320772	6720489L24Rik|9330209L04Rik|Adp|Mamdc1	MGI:MGI:2444706|Ensembl:ENSMUSG00000034912|Vega:OTTMUSG00000042300	MAM domain containing glycosylphosphatidylinositol anchor 2		GO:0016020(membrane)//GO:0005886(plasma membrane)//GO:0031225(anchored component of membrane)	GO:0003674(molecular_function)	GO:0007389(pattern specification process)
ENSMUSG00000091272	-4.21499	-2.99592	5.16266	0.0392257	0.400116	down	0	0	0	0	0	0	11	0	0	0	0	0	-3.94842	-3.94842	-3.94842	-3.94842	-3.94842	-3.94842	-0.994749	-3.94842	-3.94842	-3.94842	-3.94842	-3.94842	Gm17641	protein_coding
ENSMUSG00000021490	-4.21285	-3.30798	5.68148	0.0317187	0.376539	down	0	0	0	0	0	0	10	0	1	0	0	0	-3.94842	-3.94842	-3.94842	-3.94842	-3.94842	-3.94842	-1.11375	-3.94842	-3.2744	-3.94842	-3.94842	-3.94842	Slc34a1	protein_coding	20505	NaPi-IIa|Npt2|Npt2a|Slc17a2	MGI:MGI:1345284|Ensembl:ENSMUSG00000021490	solute carrier family 34 (sodium phosphate), member 1		GO:0005768(endosome)//GO:0005886(plasma membrane)//GO:0031226(intrinsic component of plasma membrane)//GO:0031988(membrane-bounded vesicle)//GO:0005903(brush border)//GO:0009986(cell surface)//GO:0016020(membrane)//GO:0048471(perinuclear region of cytoplasm)//GO:0016021(integral component of membrane)//GO:0016323(basolateral plasma membrane)//GO:0045121(membrane raft)//GO:0031526(brush border mem…	GO:0032403(protein complex binding)//GO:0042803(protein homodimerization activity)//GO:0030165(PDZ domain binding)//GO:0005436(sodium:phosphate symporter activity)//GO:0005315(inorganic phosphate transmembrane transporter activity)//GO:0005515(protein binding)//GO:0015321(sodium-dependent phosphate transmembrane transporter activity)//GO:0015293(symporter activity)	GO:2000187(positive regulation of phosphate transmembrane transport)//GO:0030643(cellular phosphate ion homeostasis)//GO:0010288(response to lead ion)//GO:0046849(bone remodeling)//GO:0044341(sodium-dependent phosphate transport)//GO:0046689(response to mercury ion)//GO:0045838(positive regulation of membrane potential)//GO:2000120(positive regulation of sodium-dependent phosphate transport)//GO:…
ENSMUSG00000025317	-4.20962	-3.49195	7.73543	0.0146183	0.29992	down	0	0	0	0	0	0	7	0	0	0	0	5	-3.94842	-3.94842	-3.94842	-3.94842	-3.94842	-3.94842	-1.54415	-3.94842	-3.94842	-3.94842	-3.94842	-2.22074	Car5a	protein_coding	12352	CAV|Ca5a|Car5	MGI:MGI:101946|Ensembl:ENSMUSG00000025317|Vega:OTTMUSG00000031066	carbonic anhydrase 5a, mitochondrial	mmu00910(Nitrogen metabolism)	GO:0005739(mitochondrion)	GO:0004089(carbonate dehydratase activity)//GO:0016829(lyase activity)//GO:0008270(zinc ion binding)//GO:0046872(metal ion binding)	GO:0006730(one-carbon metabolic process)//GO:0006094(gluconeogenesis)
ENSMUSG00000045509	-4.18665	-2.96063	5.24326	0.0379332	0.396935	down	0	0	0	0	1	0	0	0	0	36	0	0	-3.94842	-3.94842	-3.94842	-3.94842	-3.25151	-3.94842	-3.94842	-3.94842	-3.94842	0.151444	-3.94842	-3.94842	Gpr150	protein_coding	238725	C030001A19Rik|PGR11	MGI:MGI:2441872|Ensembl:ENSMUSG00000045509|Vega:OTTMUSG00000017555	G protein-coupled receptor 150		GO:0016020(membrane)//GO:0005886(plasma membrane)//GO:0005575(cellular_component)//GO:0016021(integral component of membrane)	GO:0004871(signal transducer activity)//GO:0003674(molecular_function)//GO:0004930(G-protein coupled receptor activity)	GO:0007186(G-protein coupled receptor signaling pathway)//GO:0008150(biological_process)//GO:0007165(signal transduction)
ENSMUSG00000024673	-4.1851	-0.696226	5.81967	0.0264632	0.354466	down	4	4	6	0	0	0	210	6	1	1	0	0	-2.22089	-2.40727	-2.06049	-3.94842	-3.94842	-3.94842	3.07183	-1.83795	-3.2744	-3.41384	-3.94842	-3.94842	Ms4a1	protein_coding	12482	AA960661|Cd20|Ly-44|Ms4a2	MGI:MGI:88321|Ensembl:ENSMUSG00000024673|Vega:OTTMUSG00000047066	membrane-spanning 4-domains, subfamily A, member 1	mmu04640(Hematopoietic cell lineage)	GO:0009897(external side of plasma membrane)//GO:0005887(integral component of plasma membrane)//GO:0016020(membrane)//GO:0005886(plasma membrane)//GO:0070062(extracellular exosome)//GO:0016021(integral component of membrane)//GO:0005615(extracellular space)	GO:0023026(MHC class II protein complex binding)//GO:0005515(protein binding)//GO:0005154(epidermal growth factor receptor binding)	GO:0042113(B cell activation)
ENSMUSG00000061615	-4.18257	-3.24895	8.2168	0.012352	0.280908	down	0	0	0	0	0	0	4	0	5	0	2	0	-3.94842	-3.94842	-3.94842	-3.94842	-3.94842	-3.94842	-2.16035	-3.94842	-1.95654	-3.94842	-2.86281	-3.94842	Hist1h2ab	protein_coding	319172	H2A.1|H2a-53	MGI:MGI:2448306|Ensembl:ENSMUSG00000061615|Vega:OTTMUSG00000000580	histone cluster 1, H2ab	mmu05034(Alcoholism)//mmu05322(Systemic lupus erythematosus)	GO:0005634(nucleus)//GO:0070062(extracellular exosome)//GO:0000790(nuclear chromatin)	GO:0003677(DNA binding)	GO:0006342(chromatin silencing)
ENSMUSG00000061525	-4.17693	-3.54136	5.53415	0.0427777	0.40691	down	0	0	0	0	0	0	0	0	10	0	1	0	-3.94842	-3.94842	-3.94842	-3.94842	-3.94842	-3.94842	-3.94842	-3.94842	-1.15035	-3.94842	-3.30582	-3.94842	4921509C19Rik	protein_coding	381393	Gm1005	MGI:MGI:2685851|Ensembl:ENSMUSG00000061525|Vega:OTTMUSG00000015808	RIKEN cDNA 4921509C19 gene		GO:0005622(intracellular)//GO:0005634(nucleus)//GO:0005737(cytoplasm)	GO:0004674(protein serine/threonine kinase activity)//GO:0004672(protein kinase activity)//GO:0000166(nucleotide binding)//GO:0016301(kinase activity)//GO:0005524(ATP binding)//GO:0016740(transferase activity)	GO:0016310(phosphorylation)//GO:0006468(protein phosphorylation)//GO:0035556(intracellular signal transduction)//GO:0032870(cellular response to hormone stimulus)
ENSMUSG00000015443	-4.15243	-3.38806	5.55865	0.0333318	0.381705	down	0	0	0	0	0	0	0	0	6	0	5	0	-3.94842	-3.94842	-3.94842	-3.94842	-3.94842	-3.94842	-3.94842	-3.94842	-1.75526	-3.94842	-2.02026	-3.94842	Gzmn	protein_coding	245839	GrN	MGI:MGI:2675494|Ensembl:ENSMUSG00000015443	granzyme N		GO:0043231(intracellular membrane-bounded organelle)//GO:0005737(cytoplasm)	GO:0004252(serine-type endopeptidase activity)	GO:0006955(immune response)//GO:0016485(protein processing)
ENSMUSG00000025716	-4.14668	-3.04157	6.26786	0.0251689	0.346117	down	0	0	0	1	0	0	0	0	0	29	0	3	-3.94842	-3.94842	-3.94842	-3.43319	-3.94842	-3.94842	-3.94842	-3.94842	-3.94842	-0.140333	-3.94842	-2.69312	Myo3a	protein_coding	667663	9030416P08Rik	MGI:MGI:2183924|Ensembl:ENSMUSG00000025716	myosin IIIA		GO:0001917(photoreceptor inner segment)//GO:0032426(stereocilium tip)//GO:0030175(filopodium)//GO:0005856(cytoskeleton)//GO:0031941(filamentous actin)//GO:0032433(filopodium tip)//GO:0016459(myosin complex)//GO:0005737(cytoplasm)	GO:0004674(protein serine/threonine kinase activity)//GO:0000146(microfilament motor activity)//GO:0004672(protein kinase activity)//GO:0005516(calmodulin binding)//GO:0043531(ADP binding)//GO:0000166(nucleotide binding)//GO:0003774(motor activity)//GO:0016301(kinase activity)//GO:0030898(actin-dependent ATPase activity)//GO:0051015(actin filament binding)//GO:0060002(plus-end directed microfilam…	GO:0048839(inner ear development)//GO:0016310(phosphorylation)//GO:0006468(protein phosphorylation)//GO:0046777(protein autophosphorylation)//GO:0007601(visual perception)//GO:0018107(peptidyl-threonine phosphorylation)//GO:0051491(positive regulation of filopodium assembly)//GO:0007605(sensory perception of sound)//GO:0018105(peptidyl-serine phosphorylation)//GO:0050896(response to stimulus)
ENSMUSG00000091102	-4.12823	-3.54713	6.63534	0.0295924	0.367251	down	0	0	0	0	0	0	0	0	8	0	1	2	-3.94842	-3.94842	-3.94842	-3.94842	-3.94842	-3.94842	-3.94842	-3.94842	-1.42133	-3.94842	-3.30582	-3.00373	5830462I19Rik	protein_coding	100038626	ENSMUSG00000074053	MGI:MGI:3642105	RIKEN cDNA 5830462I19 gene		GO:0005575(cellular_component)	GO:0003674(molecular_function)	GO:0008150(biological_process)
ENSMUSG00000038539	-4.09537	-2.5898	7.06767	0.0154606	0.305051	down	0	1	1	0	0	0	6	13	16	0	4	0	-3.94842	-3.3852	-3.41219	-3.94842	-3.94842	-3.94842	-1.72183	-0.914613	-0.552238	-3.94842	-2.2504	-3.94842	Atf5	protein_coding	107503	AFTA|Atf7|Atfx|ODA-10	MGI:MGI:2141857|Ensembl:ENSMUSG00000038539|Vega:OTTMUSG00000021114	activating transcription factor 5		GO:0005813(centrosome)//GO:0005667(transcription factor complex)//GO:0005654(nucleoplasm)//GO:0005634(nucleus)//GO:0005856(cytoskeleton)//GO:0005737(cytoplasm)	GO:0019900(kinase binding)//GO:0003700(transcription factor activity, sequence-specific DNA binding)//GO:0000981(RNA polymerase II transcription factor activity, sequence-specific DNA binding)//GO:0003682(chromatin binding)//GO:0000977(RNA polymerase II regulatory region sequence-specific DNA binding)//GO:0044212(transcription regulatory region DNA binding)//GO:0031072(heat shock protein binding)…	GO:0021988(olfactory lobe development)//GO:0008285(negative regulation of cell proliferation)//GO:0043066(negative regulation of apoptotic process)//GO:0051726(regulation of cell cycle)//GO:0045444(fat cell differentiation)//GO:0045893(positive regulation of transcription, DNA-templated)//GO:1902750(negative regulation of cell cycle G2/M phase transition)//GO:0006351(transcription, DNA-templated)…
ENSMUSG00000053166	-4.08296	-3.08285	4.98331	0.0422923	0.406588	down	0	0	0	0	0	0	10	0	0	0	0	0	-3.94842	-3.94842	-3.94842	-3.94842	-3.94842	-3.94842	-1.11375	-3.94842	-3.94842	-3.94842	-3.94842	-3.94842	Cdh22	protein_coding	104010	-	MGI:MGI:1341843|Ensembl:ENSMUSG00000053166|Vega:OTTMUSG00000001155	cadherin 22		GO:0016020(membrane)//GO:0005886(plasma membrane)//GO:0016021(integral component of membrane)	GO:0046872(metal ion binding)//GO:0005509(calcium ion binding)	GO:0007156(homophilic cell adhesion via plasma membrane adhesion molecules)//GO:0007155(cell adhesion)//GO:0016339(calcium-dependent cell-cell adhesion via plasma membrane cell adhesion molecules)
ENSMUSG00000037537	-4.08223	-3.49209	6.38259	0.0240797	0.340667	down	0	0	0	0	0	0	0	10	0	0	0	1	-3.94842	-3.94842	-3.94842	-3.94842	-3.94842	-3.94842	-3.94842	-1.24122	-3.94842	-3.94842	-3.94842	-3.40009	H2-M11	protein_coding	224754	-	MGI:MGI:2676637|Ensembl:ENSMUSG00000037537|Vega:OTTMUSG00000037484	histocompatibility 2, M region locus 11	mmu04144(Endocytosis)//mmu04145(Phagosome)//mmu04514(Cell adhesion molecules (CAMs))//mmu04612(Antigen processing and presentation)//mmu04940(Type I diabetes mellitus)//mmu05166(HTLV-I infection)//mmu05168(Herpes simplex infection)//mmu05169(Epstein-Barr virus infection)//mmu05203(Viral carcinogenesis)//mmu05320(Autoimmune thyroid disease)//mmu05330(Allograft rejection)//mmu05332(Graft-versus-hos…	GO:0005886(plasma membrane)	GO:0005102(receptor binding)//GO:0042605(peptide antigen binding)	GO:0002474(antigen processing and presentation of peptide antigen via MHC class I)
ENSMUSG00000056257	-4.04335	-2.59792	7.81706	0.0114796	0.278788	down	2	0	0	0	0	0	6	0	1	27	6	8	-2.84019	-3.94842	-3.94842	-3.94842	-3.94842	-3.94842	-1.72183	-3.94842	-3.2744	-0.235817	-1.82183	-1.71603	Gm5447	protein_coding	432743	EG432743	MGI:MGI:3644017	predicted gene 5447		GO:0005575(cellular_component)	GO:0003674(molecular_function)	GO:0008150(biological_process)
ENSMUSG00000030427	-3.99794	-3.46072	7.05662	0.0186848	0.316235	down	0	0	0	0	0	0	4	5	0	0	0	1	-3.94842	-3.94842	-3.94842	-3.94842	-3.94842	-3.94842	-2.16035	-2.03567	-3.94842	-3.94842	-3.94842	-3.40009	Lilra6	protein_coding	18726	7M1|Pira3	MGI:MGI:1195969|Ensembl:ENSMUSG00000030427|Vega:OTTMUSG00000021305	leukocyte immunoglobulin-like receptor, subfamily A (with TM domain), member 6	mmu04380(Osteoclast differentiation)	GO:0005575(cellular_component)	GO:0003674(molecular_function)	GO:0008150(biological_process)
ENSMUSG00000070777	-3.98582	-3.54715	6.05543	0.0273408	0.35774	down	0	0	0	0	0	0	0	0	0	0	10	0	-3.94842	-3.94842	-3.94842	-3.94842	-3.94842	-3.94842	-3.94842	-3.94842	-3.94842	-3.94842	-1.22347	-3.94842	Ceacam20	protein_coding	71601	9130012D09Rik	MGI:MGI:1918851|Ensembl:ENSMUSG00000070777|Vega:OTTMUSG00000059297	carcinoembryonic antigen-related cell adhesion molecule 20		GO:0005575(cellular_component)	GO:0003674(molecular_function)	GO:0008150(biological_process)
ENSMUSG00000070524	-3.97238	-2.72368	5.54351	0.0335372	0.382682	down	0	0	0	0	2	0	14	0	0	31	0	1	-3.94842	-3.94842	-3.94842	-3.94842	-2.7836	-3.94842	-0.687293	-3.94842	-3.94842	-0.0507778	-3.94842	-3.40009	Fcrlb	protein_coding	435653	FREB-2|FREB2|FcRL2|Fcrlm2|Fcry|mFCRL2	MGI:MGI:3576487|Ensembl:ENSMUSG00000070524|Vega:OTTMUSG00000049943	Fc receptor-like B		GO:0005783(endoplasmic reticulum)//GO:0005737(cytoplasm)	GO:0003674(molecular_function)	GO:0050777(negative regulation of immune response)
ENSMUSG00000013158	-3.96568	-3.27656	4.88065	0.0441741	0.410005	down	0	0	0	0	0	0	6	0	0	0	0	4	-3.94842	-3.94842	-3.94842	-3.94842	-3.94842	-3.94842	-1.72183	-3.94842	-3.94842	-3.94842	-3.94842	-2.43768	4933405L10Rik	protein_coding	71046	-	MGI:MGI:1918296|Ensembl:ENSMUSG00000013158	RIKEN cDNA 4933405L10 gene		GO:0005575(cellular_component)	GO:0003674(molecular_function)	GO:0008150(biological_process)
ENSMUSG00000078783	-3.94833	-2.72143	6.27658	0.0214348	0.329614	down	0	0	1	0	0	0	6	0	0	14	0	6	-3.94842	-3.94842	-3.41219	-3.94842	-3.94842	-3.94842	-1.72183	-3.94842	-3.94842	-1.08462	-3.94842	-2.0322	Gm9733	protein_coding	751864	-	MGI:MGI:3780136|Ensembl:ENSMUSG00000078783|Vega:OTTMUSG00000052296	predicted gene 9733	mmu04380(Osteoclast differentiation)	GO:0005575(cellular_component)	GO:0003674(molecular_function)	GO:0008150(biological_process)
ENSMUSG00000048919	-3.90906	-2.85218	5.13927	0.0351742	0.387694	down	0	1	0	0	0	0	0	0	12	11	1	0	-3.94842	-3.3852	-3.94842	-3.94842	-3.94842	-3.94842	-3.94842	-3.94842	-0.922306	-1.37948	-3.30582	-3.94842	Olfr223	protein_coding	258421	MOR256-30	MGI:MGI:3030057|Ensembl:ENSMUSG00000048919|Vega:OTTMUSG00000005792	olfactory receptor 223	mmu04740(Olfactory transduction)	GO:0016021(integral component of membrane)	GO:0004984(olfactory receptor activity)	GO:0007608(sensory perception of smell)//GO:0007186(G-protein coupled receptor signaling pathway)
ENSMUSG00000055761	-3.9072	-3.48957	5.66056	0.0319869	0.377055	down	0	0	0	0	0	0	6	0	0	0	3	0	-3.94842	-3.94842	-3.94842	-3.94842	-3.94842	-3.94842	-1.72183	-3.94842	-3.94842	-3.94842	-2.52435	-3.94842	Nkain3	protein_coding	269513	C530048M05|E130310K16Rik	MGI:MGI:2444830|Ensembl:ENSMUSG00000055761|Vega:OTTMUSG00000004653	Na+/K+ transporting ATPase interacting 3		GO:0016020(membrane)//GO:0005886(plasma membrane)//GO:0016021(integral component of membrane)//GO:0097458(neuron part)		GO:0002028(regulation of sodium ion transport)
ENSMUSG00000060177	-3.90003	-3.60801	5.26745	0.0470144	0.416921	down	0	0	0	0	0	0	0	0	8	0	1	0	-3.94842	-3.94842	-3.94842	-3.94842	-3.94842	-3.94842	-3.94842	-3.94842	-1.42133	-3.94842	-3.30582	-3.94842	Klk1b22	protein_coding	13646	EGF-BP A|Egfbp-1|Egfbp1|Klk22|mGk-22	MGI:MGI:95291|Ensembl:ENSMUSG00000060177|Vega:OTTMUSG00000027243	kallikrein 1-related peptidase b22	mmu04614(Renin-angiotensin system)//mmu04961(Endocrine and other factor-regulated calcium reabsorption)	GO:0043234(protein complex)//GO:0005634(nucleus)//GO:0005615(extracellular space)//GO:0070062(extracellular exosome)	GO:0008233(peptidase activity)//GO:0004175(endopeptidase activity)//GO:0004252(serine-type endopeptidase activity)//GO:0008236(serine-type peptidase activity)//GO:0016811(hydrolase activity, acting on carbon-nitrogen (but not peptide) bonds, in linear amides)//GO:0016787(hydrolase activity)	GO:0006508(proteolysis)//GO:0031638(zymogen activation)
ENSMUSG00000035394	-3.86515	-3.55374	6.44888	0.0234754	0.338024	down	0	0	0	0	0	0	3	6	0	0	0	0	-3.94842	-3.94842	-3.94842	-3.94842	-3.94842	-3.94842	-2.44246	-1.83795	-3.94842	-3.94842	-3.94842	-3.94842	Ccdc11	protein_coding
ENSMUSG00000041923	-3.76003	-2.13019	5.14786	0.0350384	0.386668	down	0	0	1	0	2	0	6	0	13	31	0	2	-3.94842	-3.94842	-3.41219	-3.94842	-2.7836	-3.94842	-1.72183	-3.94842	-0.820517	-0.0507778	-3.94842	-3.00373	Nol4	protein_coding	319211	1700013J13Rik|4930568N03Rik|Gm1262	MGI:MGI:2441684|Ensembl:ENSMUSG00000041923|Vega:OTTMUSG00000035216	nucleolar protein 4		GO:0005730(nucleolus)//GO:0005634(nucleus)	GO:0003674(molecular_function)	GO:0008150(biological_process)
ENSMUSG00000002664	-3.74824	-2.17574	5.02282	0.0370746	0.395452	down	0	0	2	1	0	0	2	16	21	0	2	0	-3.94842	-3.94842	-3.02216	-3.43319	-3.94842	-3.94842	-2.79347	-0.648467	-0.192922	-3.94842	-2.86281	-3.94842	Pspn	protein_coding	19197	PSP	MGI:MGI:1201684|Ensembl:ENSMUSG00000002664|Vega:OTTMUSG00000028994	persephin		GO:0005576(extracellular region)//GO:0005615(extracellular space)	GO:0005102(receptor binding)//GO:0008083(growth factor activity)	GO:0001658(branching involved in ureteric bud morphogenesis)
ENSMUSG00000082361	-3.7337	-3.64296	6.27707	0.0332435	0.381359	down	0	0	0	0	0	0	4	3	1	0	0	0	-3.94842	-3.94842	-3.94842	-3.94842	-3.94842	-3.94842	-2.16035	-2.53745	-3.2744	-3.94842	-3.94842	-3.94842	Btc	protein_coding	12223	Bcn	MGI:MGI:99439|Ensembl:ENSMUSG00000082361|Vega:OTTMUSG00000055524	betacellulin, epidermal growth factor family member	mmu04012(ErbB signaling pathway)	GO:0016020(membrane)//GO:0005886(plasma membrane)//GO:0005576(extracellular region)//GO:0005615(extracellular space)//GO:0016021(integral component of membrane)	GO:0008083(growth factor activity)//GO:0005154(epidermal growth factor receptor binding)	GO:0008284(positive regulation of cell proliferation)//GO:0051781(positive regulation of cell division)//GO:0035810(positive regulation of urine volume)//GO:0048146(positive regulation of fibroblast proliferation)//GO:0007173(epidermal growth factor receptor signaling pathway)//GO:0045597(positive regulation of cell differentiation)//GO:0045840(positive regulation of mitotic nuclear division)//GO…
ENSMUSG00000010086	-3.69883	-1.38782	6.64333	0.0183912	0.315057	down	0	1	6	0	1	0	8	27	2	8	32	26	-3.94842	-3.3852	-2.06049	-3.94842	-3.25151	-3.94842	-1.38599	0.045472	-2.81682	-1.7505	0.296195	-0.245528	Rnf112	protein_coding	22671	ZNF179|Zfp179|bfp	MGI:MGI:106611|Ensembl:ENSMUSG00000010086|Vega:OTTMUSG00000005832	ring finger protein 112		GO:0016020(membrane)//GO:0016021(integral component of membrane)//GO:0005634(nucleus)//GO:0005737(cytoplasm)	GO:0003924(GTPase activity)//GO:0003674(molecular_function)//GO:0008270(zinc ion binding)//GO:0005525(GTP binding)//GO:0046872(metal ion binding)	GO:0071158(positive regulation of cell cycle arrest)//GO:0045666(positive regulation of neuron differentiation)//GO:0045687(positive regulation of glial cell differentiation)
ENSMUSG00000074217	-3.62978	-2.61097	4.89195	0.0393515	0.400507	down	0	0	0	0	2	0	0	0	14	0	10	9	-3.94842	-3.94842	-3.94842	-3.94842	-2.7836	-3.94842	-3.94842	-3.94842	-0.725439	-3.94842	-1.22347	-1.58063	2210011C24Rik	protein_coding	70134	-	MGI:MGI:1917384|Ensembl:ENSMUSG00000074217|Vega:OTTMUSG00000045949	RIKEN cDNA 2210011C24 gene		GO:0005575(cellular_component)	GO:0003674(molecular_function)	GO:0008150(biological_process)
ENSMUSG00000034923	-3.59137	-2.56906	5.44425	0.0306999	0.373608	down	0	2	0	0	0	0	10	0	12	0	0	6	-3.94842	-2.98116	-3.94842	-3.94842	-3.94842	-3.94842	-1.11375	-3.94842	-0.922306	-3.94842	-3.94842	-2.0322	Ly6g6f	protein_coding	433099	CJ068215	MGI:MGI:3616082|Ensembl:ENSMUSG00000034923|Vega:OTTMUSG00000014958	lymphocyte antigen 6 complex, locus G6F		GO:0005575(cellular_component)	GO:0003674(molecular_function)	GO:0008150(biological_process)
ENSMUSG00000050092	-3.54767	1.51877	19.4778	0.000321825	0.0847273	down	2	9	16	53	16	21	72	338	35	345	162	344	-2.84019	-1.54295	-0.91231	0.621362	-0.497347	-0.462878	1.54866	3.60564	0.50067	3.33457	2.57364	3.37407	Sprr2b	protein_coding	20756	-	MGI:MGI:1330352|Ensembl:ENSMUSG00000050092|Vega:OTTMUSG00000051831	small proline-rich protein 2B		GO:0001533(cornified envelope)//GO:0005737(cytoplasm)	GO:0005198(structural molecule activity)	GO:0032355(response to estradiol)//GO:0030216(keratinocyte differentiation)//GO:0018149(peptide cross-linking)//GO:0008544(epidermis development)//GO:0031424(keratinization)
ENSMUSG00000050959	-3.51915	-3.33616	5.91679	0.024984	0.345923	down	0	0	0	1	0	0	0	0	13	0	3	0	-3.94842	-3.94842	-3.94842	-3.43319	-3.94842	-3.94842	-3.94842	-3.94842	-0.820517	-3.94842	-2.52435	-3.94842	Olfr1392	protein_coding	258462	MOR256-25	MGI:MGI:3031226|Ensembl:ENSMUSG00000101750|Vega:OTTMUSG00000005545	olfactory receptor 1392	mmu04740(Olfactory transduction)	GO:0016021(integral component of membrane)	GO:0004984(olfactory receptor activity)	GO:0007608(sensory perception of smell)//GO:0007186(G-protein coupled receptor signaling pathway)
ENSMUSG00000032394	-3.48309	-2.28752	6.513	0.0194132	0.320129	down	0	0	1	0	0	0	6	1	1	0	8	0	-3.94842	-3.94842	-3.41219	-3.94842	-3.94842	-3.94842	-1.72183	-3.31331	-3.2744	-3.94842	-1.49185	-3.94842	Igdcc3	protein_coding	19289	2810401C09Rik|AI851425|Punc|WI-14920	MGI:MGI:1202390|Ensembl:ENSMUSG00000032394	immunoglobulin superfamily, DCC subclass, member 3		GO:0016020(membrane)//GO:0016021(integral component of membrane)//GO:0005575(cellular_component)	GO:0003674(molecular_function)	GO:0050885(neuromuscular process controlling balance)
ENSMUSG00000044471	-3.47327	-2.94835	4.55213	0.0460469	0.413911	down	0	0	1	1	0	0	0	1	0	30	0	0	-3.94842	-3.94842	-3.41219	-3.43319	-3.94842	-3.94842	-3.94842	-3.31331	-3.94842	-0.0948605	-3.94842	-3.94842	AB041803	protein_coding
ENSMUSG00000037482	-3.45948	-3.32408	4.81178	0.0454919	0.413864	down	0	0	1	0	0	0	0	1	0	0	0	18	-3.94842	-3.94842	-3.41219	-3.94842	-3.94842	-3.94842	-3.94842	-3.31331	-3.94842	-3.94842	-3.94842	-0.727625	Erv3	protein_coding	71995	1600014E20Rik|AA389086|AI426069|AI448024|D19349	MGI:MGI:1919245|Ensembl:ENSMUSG00000037482|Vega:OTTMUSG00000016185	endogenous retroviral sequence 3		GO:0005575(cellular_component)	GO:0003674(molecular_function)	GO:0008150(biological_process)
ENSMUSG00000021700	-3.4321	-1.81759	6.3669	0.0206357	0.326113	down	0	1	4	0	0	2	0	1	15	0	34	24	-3.94842	-3.3852	-2.46264	-3.94842	-3.94842	-2.96911	-3.94842	-3.31331	-0.636241	-3.94842	0.379174	-0.351802	Rab3c	protein_coding	67295	2700062I01Rik|3110015B08Rik|3110037E15Rik|AI850886	MGI:MGI:1914545|Ensembl:ENSMUSG00000021700	RAB3C, member RAS oncogene family		GO:0005886(plasma membrane)//GO:0016020(membrane)//GO:0048471(perinuclear region of cytoplasm)//GO:0005829(cytosol)//GO:0008021(synaptic vesicle)//GO:0031982(vesicle)	GO:0031489(myosin V binding)//GO:0003924(GTPase activity)//GO:0030742(GTP-dependent protein binding)//GO:0000166(nucleotide binding)//GO:0005525(GTP binding)//GO:0005515(protein binding)	GO:0006810(transport)//GO:0015031(protein transport)//GO:0007264(small GTPase mediated signal transduction)//GO:0019882(antigen processing and presentation)//GO:0017157(regulation of exocytosis)
ENSMUSG00000097854	-3.33489	-3.71484	5.71579	0.0401623	0.402722	down	0	0	0	0	0	0	2	3	1	0	0	0	-3.94842	-3.94842	-3.94842	-3.94842	-3.94842	-3.94842	-2.79347	-2.53745	-3.2744	-3.94842	-3.94842	-3.94842	Gm26602	protein_coding
ENSMUSG00000046080	-3.32083	-1.30631	12.1849	0.0024284	0.192226	down	1	2	0	0	1	2	17	14	9	0	5	17	-3.29041	-2.98116	-3.94842	-3.94842	-3.25151	-2.96911	-0.433988	-0.820336	-1.27949	-3.94842	-2.02026	-0.801013	Clec9a	protein_coding	232414	9830005G06Rik|DNGR-1	MGI:MGI:2444608|Ensembl:ENSMUSG00000046080|Vega:OTTMUSG00000027008	C-type lectin domain family 9, member a		GO:0016020(membrane)//GO:0016021(integral component of membrane)//GO:0009986(cell surface)	GO:0030246(carbohydrate binding)	GO:0050715(positive regulation of cytokine secretion)//GO:0006898(receptor-mediated endocytosis)
ENSMUSG00000059203	-3.31246	-3.71664	5.53166	0.0428151	0.407054	down	0	0	0	0	0	0	0	0	4	0	1	1	-3.94842	-3.94842	-3.94842	-3.94842	-3.94842	-3.94842	-3.94842	-3.94842	-2.19052	-3.94842	-3.30582	-3.40009	Il1rapl2	protein_coding	60367	-	MGI:MGI:1913106|Ensembl:ENSMUSG00000059203|Vega:OTTMUSG00000016978	interleukin 1 receptor accessory protein-like 2		GO:0016020(membrane)//GO:0016021(integral component of membrane)	GO:0004910(interleukin-1, Type II, blocking receptor activity)	GO:0007165(signal transduction)
ENSMUSG00000069671	-3.23497	-3.59579	4.66428	0.0484727	0.422093	down	0	0	0	0	0	0	0	4	0	0	0	2	-3.94842	-3.94842	-3.94842	-3.94842	-3.94842	-3.94842	-3.94842	-2.26485	-3.94842	-3.94842	-3.94842	-3.00373	Nkain2	protein_coding	432450	6330571D19Rik|AW455467|Tcba1	MGI:MGI:1923447|Ensembl:ENSMUSG00000069670|Vega:OTTMUSG00000047244	Na+/K+ transporting ATPase interacting 2		GO:0016020(membrane)//GO:0005886(plasma membrane)//GO:0016021(integral component of membrane)		GO:0002028(regulation of sodium ion transport)
ENSMUSG00000067341	-3.22924	-1.47283	4.38858	0.0497277	0.425915	down	0	2	0	10	0	0	42	12	0	0	38	1	-3.94842	-2.98116	-3.94842	-1.54455	-3.94842	-3.94842	0.793691	-1.01548	-3.94842	-3.94842	0.532055	-3.40009	H2-Eb2	protein_coding	381091	A130038H09Rik|H-2Eb2|Ia-5|Ia5|Iebeta2	MGI:MGI:95902|Ensembl:ENSMUSG00000067341|Vega:OTTMUSG00000020169	histocompatibility 2, class II antigen E beta2
ENSMUSG00000022935	-3.18323	-2.53992	5.20959	0.0340803	0.384196	down	1	2	1	0	0	0	6	11	12	0	1	8	-3.29041	-2.98116	-3.41219	-3.94842	-3.94842	-3.94842	-1.72183	-1.12394	-0.922306	-3.94842	-3.30582	-1.71603	Grik1	protein_coding	14805	A830007B11Rik|D16Ium24|D16Ium24e|GluK1|GluK5|Glur-5|Glur5|Glurbeta1	MGI:MGI:95814|Ensembl:ENSMUSG00000022935	glutamate receptor, ionotropic, kainate 1	mmu04080(Neuroactive ligand-receptor interaction)//mmu04724(Glutamatergic synapse)	GO:0045202(synapse)//GO:0005886(plasma membrane)//GO:0043235(receptor complex)//GO:0016020(membrane)//GO:0030425(dendrite)//GO:0016021(integral component of membrane)//GO:0045211(postsynaptic membrane)//GO:0014069(postsynaptic density)//GO:0030054(cell junction)//GO:0032983(kainate selective glutamate receptor complex)//GO:0043195(terminal bouton)//GO:0042734(presynaptic membrane)//GO:0008328(ion…	GO:0042803(protein homodimerization activity)//GO:0004872(receptor activity)//GO:0015277(kainate selective glutamate receptor activity)//GO:0005216(ion channel activity)//GO:0004970(ionotropic glutamate receptor activity)//GO:0022843(voltage-gated cation channel activity)//GO:0005234(extracellular-glutamate-gated ion channel activity)//GO:0008144(drug binding)//GO:0005515(protein binding)//GO:001…	GO:0048169(regulation of long-term neuronal synaptic plasticity)//GO:0060080(inhibitory postsynaptic potential)//GO:0060079(excitatory postsynaptic potential)//GO:0051899(membrane depolarization)//GO:0035249(synaptic transmission, glutamatergic)//GO:0042391(regulation of membrane potential)//GO:0048266(behavioral response to pain)//GO:0014054(positive regulation of gamma-aminobutyric acid secreti…
ENSMUSG00000015314	-3.16511	-1.45164	5.18388	0.0344756	0.385799	down	1	4	3	1	0	1	25	1	0	53	0	14	-3.29041	-2.40727	-2.71544	-3.43319	-3.94842	-3.37722	0.0814294	-3.31331	-3.94842	0.682196	-3.94842	-1.04665	Slamf6	protein_coding	30925	KAL1|KAL1b|Ly108|NTB-A|NTBA|SF2000	MGI:MGI:1353620|Ensembl:ENSMUSG00000015314|Vega:OTTMUSG00000050091	SLAM family member 6		GO:0016020(membrane)//GO:0005886(plasma membrane)//GO:0005887(integral component of plasma membrane)//GO:0016021(integral component of membrane)//GO:0070062(extracellular exosome)		GO:0002376(immune system process)//GO:0045087(innate immune response)//GO:0032729(positive regulation of interferon-gamma production)//GO:0072540(T-helper 17 cell lineage commitment)//GO:0001787(natural killer cell proliferation)//GO:0032740(positive regulation of interleukin-17 production)//GO:0002250(adaptive immune response)//GO:0001779(natural killer cell differentiation)//GO:0045954(positive…
ENSMUSG00000030075	-3.16295	-3.01152	4.54815	0.0461326	0.413911	down	0	1	0	0	0	0	0	0	8	0	4	1	-3.94842	-3.3852	-3.94842	-3.94842	-3.94842	-3.94842	-3.94842	-3.94842	-1.42133	-3.94842	-2.2504	-3.40009	Cntn3	protein_coding	18488	Pang	MGI:MGI:99534|Ensembl:ENSMUSG00000030075|Vega:OTTMUSG00000057269	contactin 3		GO:0016020(membrane)//GO:0005886(plasma membrane)//GO:0031225(anchored component of membrane)		GO:0007399(nervous system development)//GO:0007155(cell adhesion)
ENSMUSG00000068085	-3.12217	-3.69944	5.12232	0.0398922	0.402435	down	0	0	0	0	0	0	0	0	0	0	0	6	-3.94842	-3.94842	-3.94842	-3.94842	-3.94842	-3.94842	-3.94842	-3.94842	-3.94842	-3.94842	-3.94842	-2.0322	Cyp2d11	protein_coding	545123	Cyp2d|P450-2D	MGI:MGI:88603|Ensembl:ENSMUSG00000068085	cytochrome P450, family 2, subfamily d, polypeptide 11	mmu00140(Steroid hormone biosynthesis)//mmu04726(Serotonergic synapse)	GO:0005783(endoplasmic reticulum)//GO:0016020(membrane)//GO:0043231(intracellular membrane-bounded organelle)	GO:0005506(iron ion binding)//GO:0016712(oxidoreductase activity, acting on paired donors, with incorporation or reduction of molecular oxygen, reduced flavin or flavoprotein as one donor, and incorporation of one atom of oxygen)//GO:0070330(aromatase activity)//GO:0016705(oxidoreductase activity, acting on paired donors, with incorporation or reduction of molecular oxygen)//GO:0008392(arachidoni…	GO:0055114(oxidation-reduction process)//GO:0019369(arachidonic acid metabolic process)
ENSMUSG00000017652	-3.06165	-3.35645	4.97418	0.0379028	0.396935	down	0	0	0	0	0	1	4	3	0	0	0	6	-3.94842	-3.94842	-3.94842	-3.94842	-3.94842	-3.37722	-2.16035	-2.53745	-3.94842	-3.94842	-3.94842	-2.0322	Cd40	protein_coding	21939	AI326936|Bp50|GP39|HIGM1|IGM|IMD3|T-BAM|TRAP|Tnfrsf5|p50	MGI:MGI:88336|Ensembl:ENSMUSG00000017652|Vega:OTTMUSG00000016424	CD40 antigen	mmu04060(Cytokine-cytokine receptor interaction)//mmu04064(NF-kappa B signaling pathway)//mmu04514(Cell adhesion molecules (CAMs))//mmu04620(Toll-like receptor signaling pathway)//mmu04672(Intestinal immune network for IgA production)//mmu05144(Malaria)//mmu05145(Toxoplasmosis)//mmu05166(HTLV-I infection)//mmu05169(Epstein-Barr virus infection)//mmu05202(Transcriptional misregulation in cancer)//…	GO:0009897(external side of plasma membrane)//GO:0070062(extracellular exosome)//GO:0005576(extracellular region)//GO:0009986(cell surface)//GO:0016020(membrane)//GO:0035631(CD40 receptor complex)//GO:0005886(plasma membrane)//GO:0043231(intracellular membrane-bounded organelle)//GO:0016021(integral component of membrane)//GO:0005615(extracellular space)//GO:0005737(cytoplasm)	GO:0005515(protein binding)//GO:0019899(enzyme binding)//GO:0005031(tumor necrosis factor-activated receptor activity)//GO:0003823(antigen binding)//GO:0031625(ubiquitin protein ligase binding)	GO:0030890(positive regulation of B cell proliferation)//GO:0097190(apoptotic signaling pathway)//GO:0042113(B cell activation)//GO:0042832(defense response to protozoan)//GO:0032735(positive regulation of interleukin-12 production)//GO:0043547(positive regulation of GTPase activity)//GO:0042511(positive regulation of tyrosine phosphorylation of Stat1 protein)//GO:0002376(immune system process)//…
ENSMUSG00000048191	-3.03411	-3.68233	4.60874	0.0496543	0.425915	down	0	0	0	0	0	0	0	0	0	0	4	1	-3.94842	-3.94842	-3.94842	-3.94842	-3.94842	-3.94842	-3.94842	-3.94842	-3.94842	-3.94842	-2.2504	-3.40009	Muc6	protein_coding	353328	-	MGI:MGI:2663233|Ensembl:ENSMUSG00000048191|Vega:OTTMUSG00000047513	mucin 6, gastric		GO:0005575(cellular_component)//GO:0005576(extracellular region)	GO:0003674(molecular_function)	GO:0030277(maintenance of gastrointestinal epithelium)//GO:0008150(biological_process)
ENSMUSG00000063275	-3.02618	-3.03728	4.39525	0.0495711	0.425915	down	0	1	0	0	1	0	0	0	8	6	0	8	-3.94842	-3.3852	-3.94842	-3.94842	-3.25151	-3.94842	-3.94842	-3.94842	-1.42133	-2.06436	-3.94842	-1.71603	Ptpla	protein_coding
ENSMUSG00000026976	-3.01411	-2.95316	4.48379	0.0475456	0.418794	down	0	1	0	1	1	0	8	0	0	22	0	0	-3.94842	-3.3852	-3.94842	-3.43319	-3.25151	-3.94842	-1.38599	-3.94842	-3.94842	-0.506477	-3.94842	-3.94842	Pax8	protein_coding	18510	Pax-8	MGI:MGI:97492|Ensembl:ENSMUSG00000026976|Vega:OTTMUSG00000011957	paired box 8	mmu04918(Thyroid hormone synthesis)//mmu05200(Pathways in cancer)//mmu05202(Transcriptional misregulation in cancer)//mmu05216(Thyroid cancer)	GO:0005654(nucleoplasm)//GO:0005667(transcription factor complex)//GO:0005634(nucleus)	GO:0003700(transcription factor activity, sequence-specific DNA binding)//GO:0043565(sequence-specific DNA binding)//GO:0000979(RNA polymerase II core promoter sequence-specific DNA binding)//GO:0000978(RNA polymerase II core promoter proximal region sequence-specific DNA binding)//GO:0044212(transcription regulatory region DNA binding)//GO:0001077(transcriptional activator activity, RNA polymera…	GO:2000611(positive regulation of thyroid hormone generation)//GO:0072108(positive regulation of mesenchymal to epithelial transition involved in metanephros morphogenesis)//GO:0030878(thyroid gland development)//GO:0045893(positive regulation of transcription, DNA-templated)//GO:0042472(inner ear morphogenesis)//GO:0009887(organ morphogenesis)//GO:0006351(transcription, DNA-templated)//GO:190021…
ENSMUSG00000074028	-3.01163	-3.72504	6.43622	0.0235895	0.338868	down	0	0	0	0	0	0	1	2	0	0	0	2	-3.94842	-3.94842	-3.94842	-3.94842	-3.94842	-3.94842	-3.25833	-2.87384	-3.94842	-3.94842	-3.94842	-3.00373	Slc22a13	protein_coding	102570	AI648912|OCTL1|OCTL3|ORCTL3	MGI:MGI:2143107|Ensembl:ENSMUSG00000074028	solute carrier family 22 (organic cation transporter), member 13		GO:0016020(membrane)//GO:0016021(integral component of membrane)//GO:0005887(integral component of plasma membrane)//GO:0016324(apical plasma membrane)//GO:0070062(extracellular exosome)	GO:0022891(substrate-specific transmembrane transporter activity)//GO:0090416(nicotinate transporter activity)//GO:0005215(transporter activity)//GO:0022857(transmembrane transporter activity)	GO:0015747(urate transport)//GO:0055085(transmembrane transport)//GO:2001142(nicotinate transport)
ENSMUSG00000021668	-2.86131	-3.10411	4.91276	0.0389789	0.399796	down	0	0	0	2	0	0	9	2	1	0	1	3	-3.94842	-3.94842	-3.94842	-3.05432	-3.94842	-3.94842	-1.24346	-2.87384	-3.2744	-3.94842	-3.30582	-2.69312	Polk	protein_coding	27015	Dinb1	MGI:MGI:1349767|Ensembl:ENSMUSG00000021668	polymerase (DNA directed), kappa	mmu03460(Fanconi anemia pathway)	GO:0005654(nucleoplasm)//GO:0043231(intracellular membrane-bounded organelle)//GO:0005634(nucleus)	GO:0003887(DNA-directed DNA polymerase activity)//GO:0003684(damaged DNA binding)//GO:0046872(metal ion binding)//GO:0003677(DNA binding)//GO:0016740(transferase activity)//GO:0016779(nucleotidyltransferase activity)	GO:0006297(nucleotide-excision repair, DNA gap filling)//GO:0006974(cellular response to DNA damage stimulus)//GO:0006281(DNA repair)//GO:0071897(DNA biosynthetic process)//GO:0006260(DNA replication)
ENSMUSG00000061877	-2.80785	-1.23319	6.08846	0.0232139	0.337321	down	1	12	9	0	0	3	10	6	4	49	4	107	-3.29041	-1.19765	-1.61169	-3.94842	-3.94842	-2.65136	-1.11375	-1.83795	-2.19052	0.573732	-2.2504	1.70909	BC048679	protein_coding	210321	-	MGI:MGI:3510776|Ensembl:ENSMUSG00000061877|Vega:OTTMUSG00000033708	cDNA sequence BC048679		GO:0005575(cellular_component)	GO:0003674(molecular_function)	GO:0008150(biological_process)
ENSMUSG00000097100	-2.6882	-3.76165	4.89854	0.0438393	0.409565	down	0	0	0	0	0	0	1	0	0	0	0	3	-3.94842	-3.94842	-3.94842	-3.94842	-3.94842	-3.94842	-3.25833	-3.94842	-3.94842	-3.94842	-3.94842	-2.69312	9230104M06Rik	protein_coding	791402	ENSMUSG00000051997	MGI:MGI:3642845	RIKEN cDNA 9230104M06 gene
ENSMUSG00000042817	-2.67511	0.700825	34.8254	1.07993e-05	0.019626	down	2	19	8	9	12	19	39	83	58	94	62	87	-2.84019	-0.615896	-1.74635	-1.66657	-0.869069	-0.593773	0.690916	1.6032	1.20294	1.48324	1.21309	1.41713	Flt3	protein_coding	14255	B230315G04|CD135|Flk-2|Flk2|Flt-3|Ly72|wmfl	MGI:MGI:95559|Ensembl:ENSMUSG00000042817|Vega:OTTMUSG00000020408	FMS-like tyrosine kinase 3	mmu04060(Cytokine-cytokine receptor interaction)//mmu04640(Hematopoietic cell lineage)//mmu05200(Pathways in cancer)//mmu05202(Transcriptional misregulation in cancer)//mmu05221(Acute myeloid leukemia)//mmu05230(Central carbon metabolism in cancer)	GO:0005886(plasma membrane)//GO:0009986(cell surface)//GO:0016020(membrane)//GO:0043234(protein complex)//GO:0009897(external side of plasma membrane)//GO:0005829(cytosol)//GO:0016021(integral component of membrane)//GO:0005783(endoplasmic reticulum)//GO:0005634(nucleus)//GO:0005737(cytoplasm)	GO:0004896(cytokine receptor activity)//GO:0004713(protein tyrosine kinase activity)//GO:0031625(ubiquitin protein ligase binding)//GO:0032403(protein complex binding)//GO:0004672(protein kinase activity)//GO:0004714(transmembrane receptor protein tyrosine kinase activity)//GO:0043548(phosphatidylinositol 3-kinase binding)//GO:0000166(nucleotide binding)//GO:0016301(kinase activity)//GO:0005515(p…	GO:0007169(transmembrane receptor protein tyrosine kinase signaling pathway)//GO:1902715(positive regulation of interferon-gamma secretion)//GO:0016310(phosphorylation)//GO:0071345(cellular response to cytokine stimulus)//GO:0035726(common myeloid progenitor cell proliferation)//GO:0019882(antigen processing and presentation)//GO:0097028(dendritic cell differentiation)//GO:2001184(positive regula…
ENSMUSG00000044309	-2.63286	-0.172691	6.99331	0.0159337	0.308086	down	4	11	12	3	0	1	5	2	4	132	47	4	-2.22089	-1.30382	-1.26988	-2.75454	-3.94842	-3.37722	-1.92449	-2.87384	-2.19052	1.96339	0.826287	-2.43768	Apol7c	protein_coding	108956	2210421G13Rik	MGI:MGI:1920912|Ensembl:ENSMUSG00000044309	apolipoprotein L 7c		GO:0005575(cellular_component)
ENSMUSG00000067610	-2.6275	-1.3631	4.8569	0.0399879	0.402628	down	2	1	1	3	4	4	11	14	2	24	34	9	-2.84019	-3.3852	-3.41219	-2.75454	-2.14763	-2.39112	-0.994749	-0.820336	-2.81682	-0.392051	0.379174	-1.58063	Klri1	protein_coding	503550	-	MGI:MGI:3530275|Ensembl:ENSMUSG00000067610|Vega:OTTMUSG00000032513	killer cell lectin-like receptor family I member 1		GO:0005887(integral component of plasma membrane)
ENSMUSG00000055069	-2.59089	-1.80243	4.47758	0.0476845	0.419039	down	0	7	2	5	0	0	8	8	10	40	14	0	-3.94842	-1.82974	-3.02216	-2.29485	-3.94842	-3.94842	-1.38599	-1.50895	-1.15035	0.295008	-0.801775	-3.94842	Rab39	protein_coding	270160	C230094F14Rik|Rab39a	MGI:MGI:2442855|Ensembl:ENSMUSG00000055069|Vega:OTTMUSG00000030703	RAB39, member RAS oncogene family		GO:0005764(lysosome)//GO:0045335(phagocytic vesicle)//GO:0016020(membrane)//GO:0005794(Golgi apparatus)//GO:0005886(plasma membrane)//GO:0031410(cytoplasmic vesicle)	GO:0000166(nucleotide binding)//GO:0005515(protein binding)//GO:0005525(GTP binding)	GO:0090385(phagosome-lysosome fusion)//GO:0090383(phagosome acidification)//GO:0007264(small GTPase mediated signal transduction)//GO:0006914(autophagy)//GO:0006810(transport)//GO:0015031(protein transport)
ENSMUSG00000030724	-2.53586	0.0419101	5.07341	0.0364363	0.392811	down	16	8	5	18	13	2	263	8	1	20	1	25	-0.591375	-1.67923	-2.2476	-0.823098	-0.766781	-2.96911	3.39427	-1.50895	-3.2744	-0.630766	-3.30582	-0.297687	Cd19	protein_coding	12478	AW495831	MGI:MGI:88319|Ensembl:ENSMUSG00000030724|Vega:OTTMUSG00000058214	CD19 antigen	mmu04151(PI3K-Akt signaling pathway)//mmu04640(Hematopoietic cell lineage)//mmu04662(B cell receptor signaling pathway)//mmu05169(Epstein-Barr virus infection)//mmu05340(Primary immunodeficiency)	GO:0016020(membrane)//GO:0009897(external side of plasma membrane)//GO:0043234(protein complex)//GO:0016021(integral component of membrane)//GO:0070062(extracellular exosome)	GO:0005515(protein binding)//GO:0005057(receptor signaling protein activity)	GO:0006968(cellular defense response)//GO:0050853(B cell receptor signaling pathway)//GO:0051281(positive regulation of release of sequestered calcium ion into cytosol)//GO:0031052(chromosome breakage)
ENSMUSG00000026866	-2.48558	-1.00098	5.31009	0.0325833	0.379207	down	0	6	1	7	1	1	9	0	25	22	23	2	-3.94842	-1.99781	-3.41219	-1.94678	-3.25151	-3.37722	-1.24346	-3.94842	0.0414234	-0.506477	-0.150766	-3.00373	Kynu	protein_coding	70789	4432411A05Rik	MGI:MGI:1918039|Ensembl:ENSMUSG00000026866|Vega:OTTMUSG00000012317	kynureninase (L-kynurenine hydrolase)	mmu00380(Tryptophan metabolism)//mmu01100(Metabolic pathways)	GO:0005654(nucleoplasm)//GO:0005739(mitochondrion)//GO:0005737(cytoplasm)//GO:0005829(cytosol)	GO:0030170(pyridoxal phosphate binding)//GO:0003824(catalytic activity)//GO:0030429(kynureninase activity)//GO:0016787(hydrolase activity)//GO:0042803(protein homodimerization activity)	GO:0034516(response to vitamin B6)//GO:0019363(pyridine nucleotide biosynthetic process)//GO:0043420(anthranilate metabolic process)//GO:0009435(NAD biosynthetic process)//GO:0034341(response to interferon-gamma)//GO:0019442(tryptophan catabolic process to acetyl-CoA)//GO:0019805(quinolinate biosynthetic process)//GO:0006569(tryptophan catabolic process)//GO:0019441(tryptophan catabolic process t…
ENSMUSG00000013974	-2.48456	-1.54286	4.45015	0.0483037	0.422086	down	2	0	1	4	4	0	6	4	4	33	13	7	-2.84019	-3.94842	-3.41219	-2.50646	-2.14763	-3.94842	-1.72183	-2.26485	-2.19052	0.0335415	-0.896213	-1.86547	1810033B17Rik	protein_coding
ENSMUSG00000030589	-2.4836	-0.040138	8.13977	0.0101312	0.271345	down	6	7	10	10	1	11	24	38	2	159	2	29	-1.78898	-1.82974	-1.48854	-1.54455	-3.25151	-1.28318	0.0262111	0.512059	-2.81682	2.2278	-2.86281	-0.0994934	Rasgrp4	protein_coding	233046	-	MGI:MGI:2386851|Ensembl:ENSMUSG00000030589|Vega:OTTMUSG00000033130	RAS guanyl releasing protein 4	mmu04010(MAPK signaling pathway)//mmu04014(Ras signaling pathway)//mmu05200(Pathways in cancer)	GO:0016020(membrane)//GO:0005886(plasma membrane)//GO:0005737(cytoplasm)	GO:0005088(Ras guanyl-nucleotide exchange factor activity)//GO:0046872(metal ion binding)//GO:0005085(guanyl-nucleotide exchange factor activity)	GO:0008283(cell proliferation)//GO:0030154(cell differentiation)//GO:0007264(small GTPase mediated signal transduction)//GO:0009991(response to extracellular stimulus)//GO:0035556(intracellular signal transduction)//GO:0046579(positive regulation of Ras protein signal transduction)//GO:0016049(cell growth)
ENSMUSG00000045868	-2.47127	2.85546	13.2334	0.00202416	0.180926	down	86	128	22	59	15	31	299	81	58	406	434	558	1.71548	2.00876	-0.501661	0.769894	-0.581688	0.0568416	3.57828	1.56877	1.20294	3.56806	3.98547	4.06846	Gvin1	protein_coding	74558	9130002C22Rik|9830104F22Rik|Iigs1|VLIG|VLIG-1	MGI:MGI:1921808|Ensembl:ENSMUSG00000045868|Vega:OTTMUSG00000044633	GTPase, very large interferon inducible 1		GO:0005575(cellular_component)	GO:0003674(molecular_function)	GO:0008150(biological_process)
ENSMUSG00000030745	-2.38912	-0.95092	5.03241	0.0369139	0.395053	down	5	13	5	0	1	8	44	14	9	21	25	46	-1.98883	-1.09875	-2.2476	-3.94842	-3.25151	-1.65975	0.858353	-0.820336	-1.27949	-0.567283	-0.0387954	0.528603	Il21r	protein_coding	60504	NILR	MGI:MGI:1890475|Ensembl:ENSMUSG00000030745|Vega:OTTMUSG00000058203	interleukin 21 receptor	mmu04060(Cytokine-cytokine receptor interaction)//mmu04630(Jak-STAT signaling pathway)//mmu05321(Inflammatory bowel disease (IBD))	GO:0016020(membrane)//GO:0016021(integral component of membrane)	GO:0004896(cytokine receptor activity)//GO:0004888(transmembrane signaling receptor activity)
ENSMUSG00000029368	-2.34623	-0.99766	5.21091	0.0340601	0.384196	down	3	2	7	10	4	1	2	2	5	127	7	4	-2.49756	-2.98116	-1.89489	-1.54455	-2.14763	-3.37722	-2.79347	-2.87384	-1.95654	1.90862	-1.64743	-2.43768	Alb	protein_coding	11657	Alb-1|Alb1|BCL002	MGI:MGI:87991|Ensembl:ENSMUSG00000029368|Vega:OTTMUSG00000055485	albumin		GO:0005604(basement membrane)//GO:0043209(myelin sheath)//GO:0005576(extracellular region)//GO:0043234(protein complex)//GO:0005794(Golgi apparatus)//GO:0070062(extracellular exosome)//GO:0005783(endoplasmic reticulum)//GO:0005634(nucleus)//GO:0072562(blood microparticle)//GO:0005615(extracellular space)//GO:0005737(cytoplasm)	GO:0008270(zinc ion binding)//GO:0042802(identical protein binding)//GO:0030170(pyridoxal phosphate binding)//GO:0019899(enzyme binding)//GO:0005504(fatty acid binding)//GO:0015643(toxic substance binding)//GO:0008289(lipid binding)//GO:0051087(chaperone binding)//GO:0019825(oxygen binding)//GO:0046872(metal ion binding)//GO:0008144(drug binding)//GO:0003677(DNA binding)	GO:0009267(cellular response to starvation)//GO:0051659(maintenance of mitochondrion location)//GO:0043066(negative regulation of apoptotic process)//GO:0046010(positive regulation of circadian sleep/wake cycle, non-REM sleep)//GO:0006810(transport)//GO:0019836(hemolysis by symbiont of host erythrocytes)
ENSMUSG00000037548	-2.26396	0.838832	17.1142	0.000554038	0.109564	down	3	12	37	26	6	24	152	15	30	131	73	59	-2.49756	-1.19765	0.193698	-0.344374	-1.70775	-0.286424	2.60975	-0.731844	0.289244	1.9526	1.44263	0.873339	H2-DMb2	protein_coding	15000	H-2Mb2|H2-Mb2	MGI:MGI:95923|Ensembl:ENSMUSG00000037548|Vega:OTTMUSG00000037091	histocompatibility 2, class II, locus Mb2	mmu04145(Phagosome)//mmu04514(Cell adhesion molecules (CAMs))//mmu04612(Antigen processing and presentation)//mmu04672(Intestinal immune network for IgA production)//mmu04940(Type I diabetes mellitus)//mmu05140(Leishmaniasis)//mmu05145(Toxoplasmosis)//mmu05150(Staphylococcus aureus infection)//mmu05152(Tuberculosis)//mmu05164(Influenza A)//mmu05166(HTLV-I infection)//mmu05168(Herpes simplex infec…	GO:0005764(lysosome)//GO:0010008(endosome membrane)//GO:0005770(late endosome)//GO:0005765(lysosomal membrane)//GO:0016021(integral component of membrane)//GO:0042613(MHC class II protein complex)//GO:0005771(multivesicular body)	GO:0023026(MHC class II protein complex binding)//GO:0005515(protein binding)	GO:0019886(antigen processing and presentation of exogenous peptide antigen via MHC class II)//GO:0019882(antigen processing and presentation)//GO:0051085(chaperone mediated protein folding requiring cofactor)
ENSMUSG00000030365	-2.24745	-0.565356	5.42527	0.0309587	0.373608	down	11	10	7	11	1	11	73	38	16	67	25	2	-1.06932	-1.41844	-1.89489	-1.43204	-3.25151	-1.28318	1.56812	0.512059	-0.552238	1.00814	-0.0387954	-3.00373	Clec2i	protein_coding	93675	Clr-g|Clrg|Dcl1|LCL-1|OCILrP2	MGI:MGI:2136650|Ensembl:ENSMUSG00000030365|Vega:OTTMUSG00000034582	C-type lectin domain family 2, member i		GO:0016020(membrane)//GO:0005886(plasma membrane)//GO:0009897(external side of plasma membrane)//GO:0009986(cell surface)//GO:0016021(integral component of membrane)	GO:0030246(carbohydrate binding)//GO:0005515(protein binding)//GO:0046703(natural killer cell lectin-like receptor binding)//GO:0004888(transmembrane signaling receptor activity)	GO:0043113(receptor clustering)//GO:2000522(positive regulation of immunological synapse formation)//GO:0042129(regulation of T cell proliferation)//GO:0030833(regulation of actin filament polymerization)//GO:0001765(membrane raft assembly)//GO:0045671(negative regulation of osteoclast differentiation)//GO:0050852(T cell receptor signaling pathway)//GO:0045076(regulation of interleukin-2 biosynth…
ENSMUSG00000079471	-2.18488	-0.467776	4.6429	0.044139	0.410005	down	6	6	29	19	2	5	26	25	10	184	16	36	-1.78898	-1.99781	-0.135408	-0.753824	-2.7836	-2.17072	0.134612	-0.0583333	-1.15035	2.43577	-0.629639	0.19285	Gm7325	protein_coding	653016	EG653016|Esgp	MGI:MGI:3649059|Ensembl:ENSMUSG00000079471|Vega:OTTMUSG00000059717	predicted gene 7325		GO:0005575(cellular_component)	GO:0003674(molecular_function)	GO:0008150(biological_process)
ENSMUSG00000041538	-2.16023	0.674107	7.10975	0.0151998	0.302833	down	19	42	5	24	8	7	237	53	2	29	27	65	-0.365852	0.447855	-2.2476	-0.449998	-1.37112	-1.81082	3.24507	0.973385	-2.81682	-0.140333	0.0651074	1.00835	H2-Ob	protein_coding	15002	A-beta-2|A-beta2|H-2Ab|H-2I|H-2Ob|H2-Ab|H2-Ab2|H2-IAb2|Ob	MGI:MGI:95925|Ensembl:ENSMUSG00000041538|Vega:OTTMUSG00000037093	histocompatibility 2, O region beta locus	mmu04145(Phagosome)//mmu04514(Cell adhesion molecules (CAMs))//mmu04612(Antigen processing and presentation)//mmu04672(Intestinal immune network for IgA production)//mmu04940(Type I diabetes mellitus)//mmu05140(Leishmaniasis)//mmu05145(Toxoplasmosis)//mmu05150(Staphylococcus aureus infection)//mmu05152(Tuberculosis)//mmu05164(Influenza A)//mmu05166(HTLV-I infection)//mmu05168(Herpes simplex infec…	GO:0005622(intracellular)//GO:0005764(lysosome)//GO:0042613(MHC class II protein complex)	GO:0023026(MHC class II protein complex binding)	GO:0002587(negative regulation of antigen processing and presentation of peptide antigen via MHC class II)
ENSMUSG00000031880	-2.15381	1.54637	9.69914	0.00580395	0.228935	down	47	40	102	35	7	26	55	89	297	295	88	245	0.867222	0.380887	1.60364	0.0536333	-1.52964	-0.179741	1.16993	1.70182	3.52623	3.11026	1.70636	2.88808	Rrad	protein_coding	56437	REM3|Rad	MGI:MGI:1930943|Ensembl:ENSMUSG00000031880	Ras-related associated with diabetes		GO:0016020(membrane)//GO:0005886(plasma membrane)	GO:0000166(nucleotide binding)//GO:0005516(calmodulin binding)//GO:0005515(protein binding)//GO:0005525(GTP binding)	GO:0007264(small GTPase mediated signal transduction)//GO:0030308(negative regulation of cell growth)//GO:0007165(signal transduction)
ENSMUSG00000035373	-2.12072	0.524381	12.6729	0.00207437	0.181929	down	23	17	20	17	5	26	11	37	17	252	83	79	-0.111314	-0.759609	-0.625994	-0.895868	-1.91099	-0.179741	-0.994749	0.475355	-0.472858	2.88482	1.6237	1.2815	Ccl7	protein_coding	20306	MCP-3|Scya7|fic|marc|mcp3	MGI:MGI:99512|Ensembl:ENSMUSG00000035373|Vega:OTTMUSG00000000856	chemokine (C-C motif) ligand 7	mmu04060(Cytokine-cytokine receptor interaction)//mmu04062(Chemokine signaling pathway)	GO:0005576(extracellular region)//GO:0005615(extracellular space)	GO:0031727(CCR2 chemokine receptor binding)//GO:0008201(heparin binding)//GO:0008009(chemokine activity)//GO:0005125(cytokine activity)	GO:0048247(lymphocyte chemotaxis)//GO:0071346(cellular response to interferon-gamma)//GO:0071361(cellular response to ethanol)//GO:0071347(cellular response to interleukin-1)//GO:0071356(cellular response to tumor necrosis factor)//GO:0007186(G-protein coupled receptor signaling pathway)//GO:0070374(positive regulation of ERK1 and ERK2 cascade)//GO:0050729(positive regulation of inflammatory resp…
ENSMUSG00000051212	-2.09409	0.372219	6.66769	0.0182069	0.313954	down	28	32	5	8	7	19	51	33	15	194	89	47	0.154339	0.0767902	-2.2476	-1.79988	-1.52964	-0.593773	1.06425	0.31842	-0.636241	2.51123	1.72234	0.558251	Gpr183	protein_coding	321019	Ebi2	MGI:MGI:2442034|Ensembl:ENSMUSG00000051212	G protein-coupled receptor 183		GO:0016020(membrane)//GO:0005886(plasma membrane)//GO:0016021(integral component of membrane)	GO:0004871(signal transducer activity)//GO:0004930(G-protein coupled receptor activity)//GO:0008142(oxysterol binding)	GO:0030890(positive regulation of B cell proliferation)//GO:0002376(immune system process)//GO:0002313(mature B cell differentiation involved in immune response)//GO:0070374(positive regulation of ERK1 and ERK2 cascade)//GO:0006959(humoral immune response)//GO:0030595(leukocyte chemotaxis)//GO:0002250(adaptive immune response)//GO:0007186(G-protein coupled receptor signaling pathway)//GO:0007165(…
ENSMUSG00000062464	-2.06137	-0.397188	4.8276	0.0405291	0.403453	down	1	4	14	5	2	14	3	16	29	81	18	14	-3.29041	-2.40727	-1.08005	-2.29485	-2.7836	-0.984836	-2.44246	-0.648467	0.242969	1.27385	-0.475869	-1.04665	Gm9705	protein_coding
ENSMUSG00000038997	-2.0405	-0.611267	6.24776	0.0216971	0.330856	down	2	13	10	5	1	16	28	36	18	92	1	9	-2.84019	-1.09875	-1.48854	-2.29485	-3.25151	-0.815496	0.235434	0.437692	-0.39762	1.45293	-3.30582	-1.58063	Asb17	protein_coding	66772	4933436O18Rik	MGI:MGI:1914022|Ensembl:ENSMUSG00000038997|Vega:OTTMUSG00000026572	ankyrin repeat and SOCS box-containing 17		GO:0005575(cellular_component)	GO:0003674(molecular_function)	GO:0035556(intracellular signal transduction)//GO:0008150(biological_process)
ENSMUSG00000028459	-2.02922	1.09111	20.9778	0.000201469	0.0717879	down	17	49	20	40	7	13	128	69	51	73	129	78	-0.512218	0.660427	-0.625994	0.234979	-1.52964	-1.07759	2.36469	1.34291	1.02294	1.12805	2.24903	1.26362	Cd72	protein_coding	12517	CD72c|Ly-19|Ly-32|Ly-m19|Lyb-2	MGI:MGI:88345|Ensembl:ENSMUSG00000028459|Vega:OTTMUSG00000006823	CD72 antigen	mmu04662(B cell receptor signaling pathway)	GO:0016020(membrane)//GO:0016021(integral component of membrane)//GO:0005887(integral component of plasma membrane)	GO:0030246(carbohydrate binding)
ENSMUSG00000032915	-2.00711	-0.308376	6.55862	0.0190483	0.317835	down	5	11	14	7	3	10	16	45	16	49	48	12	-1.98883	-1.30382	-1.08005	-1.94678	-2.43085	-1.39812	-0.513582	0.745755	-0.552238	0.573732	0.855563	-1.23722	Emr4	protein_coding
ENSMUSG00000000244	-1.96085	-0.0405094	7.31368	0.0140041	0.294944	down	19	17	22	2	2	13	45	25	27	102	66	14	-0.365852	-0.759609	-0.501661	-3.05432	-2.7836	-1.07759	0.889628	-0.0583333	0.145713	1.59845	1.30084	-1.04665	Tspan32	protein_coding	27027	AW208513|Art-1|BB235973|D7Wsu37e|Phemx|Tssc6	MGI:MGI:1350360|Ensembl:ENSMUSG00000000244|Vega:OTTMUSG00000018786	tetraspanin 32		GO:0005622(intracellular)//GO:0016021(integral component of membrane)//GO:0070442(integrin alphaIIb-beta3 complex)//GO:0009986(cell surface)//GO:0016020(membrane)	GO:0003674(molecular_function)	GO:0007010(cytoskeleton organization)//GO:0007596(blood coagulation)//GO:0042832(defense response to protozoan)//GO:0070527(platelet aggregation)//GO:0008285(negative regulation of cell proliferation)//GO:0030886(negative regulation of myeloid dendritic cell activation)//GO:0007229(integrin-mediated signaling pathway)//GO:0050688(regulation of defense response to virus)//GO:0007599(hemostasis)
ENSMUSG00000015396	-1.94494	1.47959	20.6592	0.000218105	0.0717879	down	26	45	29	52	17	31	105	60	38	318	138	79	0.0538684	0.542816	-0.135408	0.595049	-0.417664	0.0568416	2.08291	1.14679	0.61409	3.21779	2.34504	1.2815	Cd83	protein_coding	12522	-	MGI:MGI:1328316|Ensembl:ENSMUSG00000015396	CD83 antigen		GO:0016020(membrane)//GO:0009897(external side of plasma membrane)//GO:0016021(integral component of membrane)		GO:0006952(defense response)//GO:0006959(humoral immune response)//GO:0043372(positive regulation of CD4-positive, alpha-beta T cell differentiation)//GO:0032713(negative regulation of interleukin-4 production)//GO:0014070(response to organic cyclic compound)//GO:0032743(positive regulation of interleukin-2 production)//GO:0032733(positive regulation of interleukin-10 production)//GO:0007165(sign…
ENSMUSG00000031494	-1.94413	1.39158	13.1603	0.00177711	0.177747	down	32	48	31	50	43	19	55	113	37	446	71	164	0.336449	0.631911	-0.0458303	0.540938	0.843614	-0.593773	1.16993	2.04015	0.577265	3.70292	1.40352	2.31521	Cd209a	protein_coding	170786	CD209|CDSIGN|CIRE|DC-SIGN|DC-SIGN1|Dcsign|SIGN-R1|SIGNR5	MGI:MGI:2157942|Ensembl:ENSMUSG00000031494|Vega:OTTMUSG00000059324	CD209a antigen	mmu04145(Phagosome)//mmu05152(Tuberculosis)//mmu05162(Measles)	GO:0016020(membrane)//GO:0016021(integral component of membrane)//GO:0009986(cell surface)	GO:0048306(calcium-dependent protein binding)//GO:0001618(virus receptor activity)//GO:0030246(carbohydrate binding)//GO:0005537(mannose binding)//GO:0046872(metal ion binding)//GO:0097367(carbohydrate derivative binding)	GO:0006897(endocytosis)//GO:0042129(regulation of T cell proliferation)//GO:0010468(regulation of gene expression)//GO:0030193(regulation of blood coagulation)
ENSMUSG00000020908	-1.9255	3.16591	4.70936	0.0452964	0.413864	down	172	191	172	372	13	102	167	358	191	2476	74	605	2.70118	2.5785	2.34491	3.37954	-0.766781	1.71114	2.74415	3.68815	2.89384	6.16992	1.46179	4.1847	Myh3	protein_coding	17883	MyHC-emb|Myhs-e|Myhse	MGI:MGI:1339709|Ensembl:ENSMUSG00000020908|Vega:OTTMUSG00000005920	myosin, heavy polypeptide 3, skeletal muscle, embryonic	mmu04530(Tight junction)	GO:0043292(contractile fiber)//GO:0070062(extracellular exosome)//GO:0016459(myosin complex)//GO:0005737(cytoplasm)//GO:0032982(myosin filament)	GO:0042623(ATPase activity, coupled)//GO:0000146(microfilament motor activity)//GO:0005524(ATP binding)//GO:0005516(calmodulin binding)//GO:0000166(nucleotide binding)//GO:0003774(motor activity)//GO:0051015(actin filament binding)//GO:0003779(actin binding)	GO:0003009(skeletal muscle contraction)//GO:0046034(ATP metabolic process)
ENSMUSG00000045322	-1.87327	-0.0509952	9.24817	0.00668652	0.23972	down	15	21	6	13	4	1	41	29	13	38	36	53	-0.675128	-0.48521	-2.06049	-1.23036	-2.14763	-3.37722	0.76024	0.142307	-0.820517	0.225011	0.457638	0.72438	Tlr9	protein_coding	81897	-	MGI:MGI:1932389|Ensembl:ENSMUSG00000045322|Vega:OTTMUSG00000049422	toll-like receptor 9	mmu04620(Toll-like receptor signaling pathway)//mmu05142(Chagas disease (American trypanosomiasis))//mmu05143(African trypanosomiasis)//mmu05144(Malaria)//mmu05152(Tuberculosis)//mmu05162(Measles)//mmu05168(Herpes simplex infection)	GO:0005768(endosome)//GO:0005764(lysosome)//GO:0016020(membrane)//GO:0005886(plasma membrane)//GO:0032009(early phagosome)//GO:0016323(basolateral plasma membrane)//GO:0016021(integral component of membrane)//GO:0031410(cytoplasmic vesicle)//GO:0005783(endoplasmic reticulum)//GO:0016324(apical plasma membrane)//GO:0005737(cytoplasm)	GO:0045322(unmethylated CpG binding)//GO:0005149(interleukin-1 receptor binding)//GO:0005515(protein binding)//GO:0004888(transmembrane signaling receptor activity)//GO:0035197(siRNA binding)	GO:0043123(positive regulation of I-kappaB kinase/NF-kappaB signaling)//GO:0051770(positive regulation of nitric-oxide synthase biosynthetic process)//GO:0050829(defense response to Gram-negative bacterium)//GO:0010628(positive regulation of gene expression)//GO:0045078(positive regulation of interferon-gamma biosynthetic process)//GO:0050727(regulation of inflammatory response)//GO:0045356(posit…
ENSMUSG00000074342	-1.83184	0.0517763	9.40915	0.00630536	0.237036	down	10	14	14	8	1	5	4	6	40	48	25	56	-1.18735	-1.00621	-1.08005	-1.79988	-3.25151	-2.17072	-2.16035	-1.83795	0.685035	0.545292	-0.0387954	0.800781	I830077J02Rik	protein_coding	433638	-	MGI:MGI:3588284|Ensembl:ENSMUSG00000074342|Vega:OTTMUSG00000026612	RIKEN cDNA I830077J02 gene		GO:0016020(membrane)//GO:0016021(integral component of membrane)//GO:0005575(cellular_component)	GO:0003674(molecular_function)	GO:0008150(biological_process)
ENSMUSG00000091649	-1.83072	1.1367	14.5552	0.00115782	0.156051	down	16	34	17	54	8	8	72	58	32	153	59	79	-0.591375	0.159031	-0.83523	0.647204	-1.37112	-1.65975	1.54866	1.09934	0.377565	2.17309	1.14358	1.2815	Phf11b	protein_coding	236451	EG236451|Gm4902	MGI:MGI:3645789|Ensembl:ENSMUSG00000091649|Vega:OTTMUSG00000043571	PHD finger protein 11B		GO:0005575(cellular_component)	GO:0003674(molecular_function)	GO:0008150(biological_process)
ENSMUSG00000044338	-1.75995	3.27337	13.427	0.00182571	0.177747	down	197	220	101	124	53	109	242	400	282	1072	221	484	2.89514	2.78037	1.58973	1.81243	1.13541	1.80506	3.27498	3.84743	3.45189	4.96391	3.0175	3.86405	Aplnr	protein_coding	23796	APJ|Agtrl1|msr/apj	MGI:MGI:1346086|Ensembl:ENSMUSG00000044338|Vega:OTTMUSG00000013465	apelin receptor	mmu04080(Neuroactive ligand-receptor interaction)	GO:0016020(membrane)//GO:0005886(plasma membrane)//GO:0016021(integral component of membrane)	GO:0004871(signal transducer activity)//GO:0004930(G-protein coupled receptor activity)	GO:0007275(multicellular organism development)//GO:0050878(regulation of body fluid levels)//GO:0007369(gastrulation)//GO:0007186(G-protein coupled receptor signaling pathway)//GO:0007165(signal transduction)
ENSMUSG00000024459	-1.75684	1.32436	8.24469	0.00973173	0.269868	down	1	13	16	103	11	31	31	63	95	166	65	112	-3.29041	-1.09875	-0.91231	1.55015	-0.979166	0.0568416	0.374573	1.21517	1.89891	2.28911	1.2794	1.77371	H2-M5	protein_coding	240095	CRW2|D130003B22Rik|H-2M5	MGI:MGI:95917|Ensembl:ENSMUSG00000024459|Vega:OTTMUSG00000014934	histocompatibility 2, M region locus 5	mmu04144(Endocytosis)//mmu04145(Phagosome)//mmu04514(Cell adhesion molecules (CAMs))//mmu04612(Antigen processing and presentation)//mmu04940(Type I diabetes mellitus)//mmu05166(HTLV-I infection)//mmu05168(Herpes simplex infection)//mmu05169(Epstein-Barr virus infection)//mmu05203(Viral carcinogenesis)//mmu05320(Autoimmune thyroid disease)//mmu05330(Allograft rejection)//mmu05332(Graft-versus-hos…	GO:0005886(plasma membrane)	GO:0005102(receptor binding)//GO:0042605(peptide antigen binding)	GO:0002474(antigen processing and presentation of peptide antigen via MHC class I)
ENSMUSG00000020437	-1.70908	2.43865	27.2934	4.73448e-05	0.0333781	down	66	73	119	116	25	81	192	233	126	577	190	153	1.3422	1.21597	1.82163	1.71805	0.0982205	1.38594	2.94359	3.07241	2.30016	4.07282	2.80133	2.2164	Myo1g	protein_coding	246177	E430002D17Rik	MGI:MGI:1927091|Ensembl:ENSMUSG00000020437|Vega:OTTMUSG00000005117	myosin IG		GO:0001891(phagocytic cup)//GO:0005886(plasma membrane)//GO:0070062(extracellular exosome)//GO:0031256(leading edge membrane)//GO:0030027(lamellipodium)//GO:0016020(membrane)//GO:0042995(cell projection)//GO:0030175(filopodium)//GO:0005902(microvillus)//GO:0016459(myosin complex)	GO:0005546(phosphatidylinositol-4,5-bisphosphate binding)//GO:0043325(phosphatidylinositol-3,4-bisphosphate binding)//GO:0005524(ATP binding)//GO:0005516(calmodulin binding)//GO:0008289(lipid binding)//GO:0000166(nucleotide binding)//GO:0003774(motor activity)//GO:0005547(phosphatidylinositol-3,4,5-trisphosphate binding)//GO:0003779(actin binding)	GO:0002376(immune system process)//GO:0006887(exocytosis)//GO:0006909(phagocytosis)//GO:0038096(Fc-gamma receptor signaling pathway involved in phagocytosis)//GO:0031589(cell-substrate adhesion)//GO:0002250(adaptive immune response)//GO:0071976(cell gliding)//GO:0072678(T cell migration)//GO:0002456(T cell mediated immunity)
ENSMUSG00000073010	-1.69614	-0.345665	5.27274	0.0331308	0.381342	down	3	10	18	18	11	10	25	24	10	58	59	38	-2.49756	-1.41844	-0.762061	-0.823098	-0.979166	-1.39812	0.0814294	-0.113178	-1.15035	0.807227	1.14358	0.266543	Gm5127	protein_coding	331493	B130007I08|EG331493	MGI:MGI:3648285|Ensembl:ENSMUSG00000073010|Vega:OTTMUSG00000018270	predicted gene 5127		GO:0005575(cellular_component)	GO:0003674(molecular_function)	GO:0008150(biological_process)
ENSMUSG00000036523	-1.6843	-0.544241	4.94953	0.0383306	0.397398	down	10	10	22	1	5	4	4	21	53	49	18	14	-1.18735	-1.41844	-0.501661	-3.43319	-1.91099	-2.39112	-2.16035	-0.291455	1.0767	0.573732	-0.475869	-1.04665	Greb1	protein_coding	268527	5730583K22Rik|9130004E13|AF180470|AU023194|mKIAA0575	MGI:MGI:2149712|Ensembl:ENSMUSG00000036523|Vega:OTTMUSG00000032970	gene regulated by estrogen in breast cancer protein		GO:0016020(membrane)//GO:0016021(integral component of membrane)//GO:0070062(extracellular exosome)
ENSMUSG00000026928	-1.65866	0.9376	14.0515	0.0013484	0.166193	down	41	37	31	29	9	26	71	58	39	243	56	71	0.677663	0.27422	-0.0458303	-0.199159	-1.2283	-0.179741	1.52893	1.09934	0.649999	2.83282	1.07056	1.13179	Card9	protein_coding	332579	Gm782	MGI:MGI:2685628|Ensembl:ENSMUSG00000026928|Vega:OTTMUSG00000012770	caspase recruitment domain family, member 9	mmu04621(NOD-like receptor signaling pathway)//mmu05152(Tuberculosis)	GO:0005737(cytoplasm)	GO:0050700(CARD domain binding)//GO:0005515(protein binding)//GO:0019904(protein domain specific binding)//GO:0042803(protein homodimerization activity)	GO:0007249(I-kappaB kinase/NF-kappaB signaling)//GO:0042534(regulation of tumor necrosis factor biosynthetic process)//GO:0051607(defense response to virus)//GO:0002376(immune system process)//GO:0045087(innate immune response)//GO:0045089(positive regulation of innate immune response)//GO:0032495(response to muramyl dipeptide)//GO:0032874(positive regulation of stress-activated MAPK cascade)//GO…
ENSMUSG00000059301	-1.65477	-1.14168	5.27789	0.0330547	0.381342	down	3	1	10	8	10	11	4	10	50	32	17	16	-2.49756	-3.3852	-1.48854	-1.79988	-1.09836	-1.28318	-2.16035	-1.24122	0.995291	-0.00800225	-0.550706	-0.878335	Gm5434	protein_coding	432649	EG432649	MGI:MGI:3646221|Ensembl:ENSMUSG00000059301	ubiquitin-conjugating enzyme E2F (putative) pseudogene
ENSMUSG00000004939	-1.61911	3.20568	6.08786	0.0247359	0.343753	down	107	152	324	180	61	147	271	462	261	1380	242	225	2.02508	2.25301	3.24984	2.34178	1.33264	2.22962	3.43723	4.05445	3.34094	5.32761	3.14746	2.76634	Nmrk2	protein_coding	69564	2310015C21Rik|Itgb1bp3|Mibp	MGI:MGI:1916814|Ensembl:ENSMUSG00000004939	nicotinamide riboside kinase 2	mmu00760(Nicotinate and nicotinamide metabolism)//mmu01100(Metabolic pathways)	GO:0005622(intracellular)	GO:0005524(ATP binding)//GO:0000166(nucleotide binding)//GO:0016301(kinase activity)//GO:0046872(metal ion binding)//GO:0005515(protein binding)//GO:0016740(transferase activity)//GO:0050262(ribosylnicotinamide kinase activity)	GO:0016310(phosphorylation)//GO:0019363(pyridine nucleotide biosynthetic process)//GO:0045662(negative regulation of myoblast differentiation)
ENSMUSG00000015852	-1.61727	2.16843	14.7243	0.0011007	0.155198	down	77	88	55	85	54	75	112	227	82	543	166	191	1.55932	1.4787	0.738612	1.27978	1.16159	1.27777	2.17464	3.03506	1.69058	3.98555	2.60845	2.53243	Fcrls	protein_coding	80891	2810439C17Rik|9330158F12|FcRH2sc|Fcrh2|IFGP2|IgSR|MMAN-g|Msr2|moFcRH2sc	MGI:MGI:1933397|Ensembl:ENSMUSG00000015852|Vega:OTTMUSG00000027492	Fc receptor-like S, scavenger receptor
ENSMUSG00000073399	-1.5854	-0.423063	4.77184	0.0415821	0.405457	down	3	16	13	21	11	5	39	43	13	28	45	18	-2.49756	-0.837218	-1.17184	-0.624521	-0.979166	-2.17072	0.690916	0.682756	-0.820517	-0.187285	0.765892	-0.727625	Trim40	protein_coding	195359	Gm319|Gm35|Gm865	MGI:MGI:2684881|Ensembl:ENSMUSG00000073399|Vega:OTTMUSG00000037381	tripartite motif-containing 40		GO:0008385(IkappaB kinase complex)//GO:0005622(intracellular)	GO:0008270(zinc ion binding)//GO:0046872(metal ion binding)	GO:0042177(negative regulation of protein catabolic process)//GO:0032088(negative regulation of NF-kappaB transcription factor activity)//GO:0045116(protein neddylation)//GO:0030308(negative regulation of cell growth)//GO:1900181(negative regulation of protein localization to nucleus)
ENSMUSG00000053687	-1.55655	1.40701	12.5863	0.00213275	0.183324	down	43	69	62	46	28	13	83	72	82	317	106	85	0.743656	1.137	0.905111	0.426219	0.252335	-1.07759	1.74953	1.40278	1.69058	3.21328	1.96998	1.3844	Dpep2	protein_coding	319446	F630103D06Rik|MBD-2	MGI:MGI:2442042|Ensembl:ENSMUSG00000053687|Vega:OTTMUSG00000031193	dipeptidase 2		GO:0016020(membrane)//GO:0031225(anchored component of membrane)//GO:0005575(cellular_component)	GO:0008237(metallopeptidase activity)//GO:0008233(peptidase activity)//GO:0016805(dipeptidase activity)//GO:0008235(metalloexopeptidase activity)//GO:0008239(dipeptidyl-peptidase activity)//GO:0046872(metal ion binding)//GO:0016787(hydrolase activity)//GO:0008238(exopeptidase activity)	GO:0006508(proteolysis)
ENSMUSG00000049625	-1.55531	1.36893	12.8962	0.00193182	0.17832	down	66	46	50	44	15	32	77	106	90	328	71	55	1.3422	0.57313	0.606698	0.365246	-0.581688	0.099835	1.64345	1.94939	1.8223	3.26215	1.40352	0.775761	Tifab	protein_coding	212937	-	MGI:MGI:2385852|Ensembl:ENSMUSG00000049625	TRAF-interacting protein with forkhead-associated domain, family member B		GO:0005575(cellular_component)	GO:0003674(molecular_function)	GO:0008150(biological_process)
ENSMUSG00000022504	-1.54068	2.08181	26.9084	5.13986e-05	0.0348939	down	47	58	62	98	24	63	178	156	130	246	100	125	0.867222	0.894494	0.905111	1.47998	0.0429597	1.03355	2.83532	2.49909	2.34466	2.85036	1.88735	1.92929	Ciita	protein_coding	12265	C2ta|EG669998|Gm9475|Mhc2ta	MGI:MGI:108445|Ensembl:ENSMUSG00000022504	class II transactivator	mmu04612(Antigen processing and presentation)//mmu05145(Toxoplasmosis)//mmu05152(Tuberculosis)//mmu05164(Influenza A)//mmu05340(Primary immunodeficiency)	GO:0005634(nucleus)//GO:0016605(PML body)//GO:0009986(cell surface)	GO:0019707(protein-cysteine S-acyltransferase activity)//GO:0090595(acetyl-CoA:L-lysine N6-acetyltransferase)//GO:0034919(butyryl-CoA 2-C-propionyltransferase activity)//GO:0008080(N-acetyltransferase activity)//GO:0016751(S-succinyltransferase activity)//GO:0019107(myristoyltransferase activity)//GO:0052858(peptidyl-lysine N-acetyltransferase activity, acting on acetyl phosphate as donor)//GO:00…	GO:0016310(phosphorylation)//GO:0006351(transcription, DNA-templated)//GO:0034341(response to interferon-gamma)//GO:0045892(negative regulation of transcription, DNA-templated)//GO:0045944(positive regulation of transcription from RNA polymerase II promoter)//GO:0000122(negative regulation of transcription from RNA polymerase II promoter)//GO:0046677(response to antibiotic)//GO:0045345(positive r…
ENSMUSG00000058656	-1.52673	0.0302145	10.1572	0.00482502	0.214782	down	9	15	14	13	17	25	25	30	49	77	51	25	-1.3159	-0.919239	-1.08005	-1.23036	-0.417664	-0.232096	0.0814294	0.188391	0.967101	1.20279	0.939984	-0.297687	Samd12	protein_coding	320679	A830094I09Rik	MGI:MGI:2444518|Ensembl:ENSMUSG00000058656|Vega:OTTMUSG00000019492	sterile alpha motif domain containing 12		GO:0005575(cellular_component)	GO:0003674(molecular_function)	GO:0008150(biological_process)
ENSMUSG00000073491	-1.52596	0.347288	6.17883	0.0223392	0.333097	down	12	21	12	12	16	1	26	6	9	94	57	23	-0.960226	-0.48521	-1.26988	-1.32768	-0.497347	-3.37722	0.134612	-1.83795	-1.27949	1.48324	1.09531	-0.408027	Pydc4	protein_coding	623121	E030037K03Rik|E430029J22Rik	MGI:MGI:3695276|Ensembl:ENSMUSG00000073491|Vega:OTTMUSG00000033987	pyrin domain containing 4		GO:0005730(nucleolus)//GO:0005634(nucleus)//GO:0005737(cytoplasm)//GO:0016020(membrane)	GO:0001047(core promoter binding)//GO:0000978(RNA polymerase II core promoter proximal region sequence-specific DNA binding)//GO:0001078(transcriptional repressor activity, RNA polymerase II core promoter proximal region sequence-specific binding)//GO:0008134(transcription factor binding)//GO:0044822(poly(A) RNA binding)//GO:0003690(double-stranded DNA binding)
ENSMUSG00000052336	-1.49054	1.70851	6.87861	0.0166959	0.308549	down	74	76	39	40	27	45	116	109	50	383	75	115	1.50327	1.27248	0.265451	0.234979	0.202771	0.566274	2.22455	1.98899	0.995291	3.4844	1.48071	1.81113	Cx3cr1	protein_coding	13051	-	MGI:MGI:1333815|Ensembl:ENSMUSG00000052336	chemokine (C-X3-C motif) receptor 1	mmu04060(Cytokine-cytokine receptor interaction)//mmu04062(Chemokine signaling pathway)	GO:0005886(plasma membrane)//GO:0043005(neuron projection)//GO:0016020(membrane)//GO:0048471(perinuclear region of cytoplasm)//GO:0016021(integral component of membrane)//GO:0032809(neuronal cell body membrane)	GO:0004871(signal transducer activity)//GO:0004896(cytokine receptor activity)//GO:0004930(G-protein coupled receptor activity)//GO:0019960(C-X3-C chemokine binding)//GO:0016495(C-X3-C chemokine receptor activity)	GO:0002282(microglial cell activation involved in immune response)//GO:0007613(memory)//GO:0021795(cerebral cortex cell migration)//GO:1900272(negative regulation of long-term synaptic potentiation)//GO:0045766(positive regulation of angiogenesis)//GO:0030336(negative regulation of cell migration)//GO:0019221(cytokine-mediated signaling pathway)//GO:0002052(positive regulation of neuroblast proli…
ENSMUSG00000036299	-1.48982	-0.625439	6.69856	0.0179765	0.312225	down	10	2	10	4	13	6	19	7	18	26	22	37	-1.18735	-2.98116	-1.48854	-2.50646	-0.766781	-1.97958	-0.286874	-1.66409	-0.39762	-0.286038	-0.210188	0.230167	BC031181	protein_coding	407819	-	MGI:MGI:3039614|Ensembl:ENSMUSG00000036299	cDNA sequence BC031181		GO:0005575(cellular_component)	GO:0004871(signal transducer activity)	GO:0043123(positive regulation of I-kappaB kinase/NF-kappaB signaling)
ENSMUSG00000038179	-1.48428	0.501677	10.7881	0.00387429	0.205843	down	4	30	24	45	10	14	28	37	47	125	38	55	-2.22089	-0.0104241	-0.387199	0.396054	-1.09836	-0.984836	0.235434	0.475355	0.909013	1.88612	0.532055	0.775761	Slamf7	protein_coding	75345	19A|19A24|4930560D03Rik|CRACC|CS1	MGI:MGI:1922595|Ensembl:ENSMUSG00000038179|Vega:OTTMUSG00000050083	SLAM family member 7		GO:0016020(membrane)//GO:0005886(plasma membrane)//GO:0009897(external side of plasma membrane)//GO:0016021(integral component of membrane)	GO:0005515(protein binding)	GO:0002250(adaptive immune response)//GO:0032814(regulation of natural killer cell activation)//GO:0002376(immune system process)//GO:0045087(innate immune response)
ENSMUSG00000051506	-1.47034	2.10893	13.227	0.00174029	0.175272	down	78	87	69	98	11	72	200	198	118	232	173	122	1.57753	1.4626	1.05437	1.47998	-0.979166	1.22048	3.002	2.83954	2.20681	2.76661	2.66742	1.89485	Wdfy4	protein_coding	545030	Gm18810	MGI:MGI:3584510|Ensembl:ENSMUSG00000051506|Vega:OTTMUSG00000027929	WD repeat and FYVE domain containing 4		GO:0019898(extrinsic component of membrane)//GO:0012505(endomembrane system)	GO:0005543(phospholipid binding)
ENSMUSG00000034783	-1.46772	1.65518	6.87581	0.016715	0.308549	down	20	32	49	97	2	104	81	113	102	239	86	145	-0.297885	0.0767902	0.578804	1.46553	-2.7836	1.7386	1.71503	2.04015	1.99976	2.80909	1.67386	2.14003	Cd207	protein_coding	246278	-	MGI:MGI:2180021|Ensembl:ENSMUSG00000034783|Vega:OTTMUSG00000058011	CD207 antigen		GO:0016020(membrane)//GO:0016021(integral component of membrane)//GO:0005887(integral component of plasma membrane)	GO:0030246(carbohydrate binding)	GO:0051607(defense response to virus)
ENSMUSG00000079298	-1.46475	1.86903	38.6948	5.48245e-06	0.0125617	down	40	54	80	58	36	54	79	122	102	230	150	160	0.643499	0.795119	1.26157	0.746176	0.597365	0.818751	1.67968	2.14903	1.99976	2.75423	2.46387	2.28006	Klrb1b	protein_coding	80782	Klrb1d|Ly55b|Ly55d|NKR-P1B|NKR-P1D|Nkrp1-b|Nkrp1d	MGI:MGI:107539|Ensembl:ENSMUSG00000079298|Ensembl:ENSMUSG00000107872|Vega:OTTMUSG00000037664|Vega:OTTMUSG00000056537	killer cell lectin-like receptor subfamily B member 1B		GO:0016020(membrane)//GO:0005886(plasma membrane)//GO:0005887(integral component of plasma membrane)//GO:0009897(external side of plasma membrane)//GO:0016021(integral component of membrane)	GO:0004872(receptor activity)//GO:0030246(carbohydrate binding)//GO:0005515(protein binding)//GO:0042803(protein homodimerization activity)	GO:0045953(negative regulation of natural killer cell mediated cytotoxicity)
ENSMUSG00000024675	-1.46094	0.610015	6.38081	0.0205157	0.326113	down	36	36	27	33	5	26	101	29	18	191	52	38	0.498127	0.236836	-0.230918	-0.0258089	-1.91099	-0.179741	2.02774	0.142307	-0.39762	2.489	0.967062	0.266543	Ms4a4c	protein_coding	64380	5830413L19Rik|AI449185|Ms4a9	MGI:MGI:1927656|Ensembl:ENSMUSG00000024675|Vega:OTTMUSG00000028265	membrane-spanning 4-domains, subfamily A, member 4C		GO:0005575(cellular_component)	GO:0003674(molecular_function)	GO:0008150(biological_process)
ENSMUSG00000043448	-1.43078	-0.343598	4.98759	0.0376725	0.396935	down	35	12	17	10	2	11	32	23	32	91	17	40	0.459375	-1.19765	-0.83523	-1.54455	-2.7836	-1.28318	0.418122	-0.170191	0.377565	1.43754	-0.550706	0.336654	Gjc2	protein_coding	118454	B230382L12Rik|Cx47|Gja12	MGI:MGI:2153060|Ensembl:ENSMUSG00000043448|Vega:OTTMUSG00000005785	gap junction protein, gamma 2		GO:0005886(plasma membrane)//GO:0043209(myelin sheath)//GO:0005921(gap junction)//GO:0016020(membrane)//GO:0005922(connexon complex)//GO:0030054(cell junction)//GO:0016021(integral component of membrane)	GO:0005243(gap junction channel activity)	GO:0009636(response to toxic substance)//GO:0007154(cell communication)//GO:0007267(cell-cell signaling)
[truncated: 73 more rows]
