# Supplementary material for: Oral administration of Bifidobacterium breve improves anti-angiogenic drugs-derived oral mucosal wound healing impairment via upregulation of interleukin-10
Source: Int J Oral Sci. 2023 Dec 11;15:56. doi: 10.1038/s41368-023-00263-y (PMC10711028; doi:10.1038/s41368-023-00263-y)
Supplement: Supplementary file 4 — Raw data of protein microarray analysis [file 41368_2023_263_MOESM4_ESM.xlsx]

## Sheet: Sheet1
(pg/ml)	Control 1	Control 2	Control 3	Control 4	Control 5	Control 6	Sunitinib 1	Sunitinib 2	Sunitinib 3	Sunitinib 4	Sunitinib 5	Sunitinib 6
IL-1b	18.2775	13.8174	17.0425	15.2358	6.38035	7.36201	25.3927	25.7574	25.1524	24.683	17.5427	20.1537
IL-2	35.4573	28.1959	56.26	30.907	20.8718	15.0172	79.682	63.641	69.7299	80.2809	62.3272	82.7971
IL-5	97.064	80.0975	82.6582	88.7371	88.8744	64.8944	127.331	115.305	121.605	119.226	88.2706	114.617
IL-6	94.577	57.7446	71.7708	96.8212	59.0987	49.5501	120.96	60.8238	99.8722	49.5608	124.057	104.784
IL-12p70	51.7187	52.3431	58.6895	65.2262	56.0466	64.3761	94.4051	94.3256	84.6915	55.7865	74.0756	77.7732
IL-13	10.8059	30.9395	21.5412	18.8218	19.1015	16.5637	25.5361	14.4041	26.0028	16.064	15.1101	16.1891
IL-17	5.14704	1.54309	3.58469	7.77838	1.03328	1.48892	5.69417	5.34862	6.48539	8.27837	8.118	7.95614
IL-21	49.5147	50.3587	52.5753	49.7957	39.2007	27.8002	67.4958	49.1429	78.3569	55.385	54.8561	50.9114
IL-22	18.0172	11.66	14.2433	8.48376	21.7035	13.7509	21.4365	5.63985	15.8164	10.2522	9.0175	5.58548
IL-23	262.534	178.651	224.13	137.131	190.692	112.208	307.424	326.555	245.756	281.565	231.609	261.804
IL-28	13.1901	12.9585	6.15335	9.27213	9.03612	4.17132	28.0537	20.2447	10.6396	17.8119	9.60837	18.2157
IFNg	90.5194	105.905	144.638	118.905	103.381	104.014	170.278	139.63	151.533	91.7627	151.421	141.355
TNFa	12.9043	6.34679	12.8724	2.51359	10.865	10.8793	27.1973	24.0421	8.12388	23.3967	8.8685	16.2519
